# Supplementary material for: Calcitonin gene-related peptide regulates spinal microglial activation through the histone H3 lysine 27 trimethylation via enhancer of zeste homolog-2 in rats with neuropathic pain
Source: J Neuroinflammation. 2021 May 21;18:117. doi: 10.1186/s12974-021-02168-1 (PMC8139106; doi:10.1186/s12974-021-02168-1)
Supplement: Supplementary file 2 — Additional file 2: Supplementary Table S2. Gene promoters gaining H3K27me3 in CGRP treated group. [file 12974_2021_2168_MOESM2_ESM.xlsx]

## Sheet: Sheet1
The comparison is: BV-2C-IP_vs_BV-2C-Input Column A: RefSeq_name: Refseq accession number of the nearest gene to a peak. Column B: Symbol: Gene symbol. Column C: Chr: The chromosome that the transcript lies in. Column D: TSS: The start sites of the transcript. Column E: TTS: The end sites of the transcript. Column F: Strand: The strand of the transcript. Column G: Chr:Start-End: Chr,Start and End…															Column A: RefSeq_name: Refseq accession number of the nearest gene to a peak. Column B: Symbol: Gene symbol. Column C: Chr: The chromosome that the transcript lies in. Column D: TSS: The start sites of the transcript. Column E: TTS: The end sites of the transcript. Column F: Strand: The strand of the transcript. Column G: Chr:Start-End: Chr,Start and End of the peak Column H: Length: Length of pe…
Refseq_name	Symbol	Chr	TSS	TTS	Strand	Chr:Start-End	Length	Summit_position	TagCounts_in_peak	-10*LOG(p-value)	Fold_enrichment	FDR(%)	Peak_Classification	Peak_to_TSS
NR_106120	Mir7660	chr6	115775656	115775719	+	chr6:115773966-115774727	762	523	12	40.35	9.1	1.81	promoter	-1310
NM_025958	Cand2	chr6	115774556	115805555	+	chr6:115773966-115774727	762	523	12	40.35	9.1	1.81	promoter	-210
NM_021715	Chst7	chrX	20059569	20097520	+	chrX:20060146-20061270	1125	480	14	34.09	8.27	0.81	promoter	1138
NM_013641	Ptger1	chr8	83666643	83670105	+	chr8:83666662-83667501	840	605	13	41.91	7.45	2.43	promoter	438
NM_146348	Olfr1121	chr2	87371533	87372478	+	chr2:87370164-87370756	593	349	10	38.15	7.45	1.24	promoter	-1074
NM_001317221	Gm614	chrX	101263992	101261372	-	chrX:101264572-101265142	571	246	10	39.55	7.45	1.57	promoter	-864
NM_001033362	Gm614	chrX	101263992	101261372	-	chrX:101264572-101265142	571	246	10	39.55	7.45	1.57	promoter	-864
NM_001006669	Kcnq2	chr2	181135289	181075578	-	chr2:181134329-181134740	412	206	9	50.42	7.45	5.26	promoter	755
NM_001302888	Kcnq2	chr2	181135289	181075578	-	chr2:181134329-181134740	412	206	9	50.42	7.45	5.26	promoter	755
NM_010611	Kcnq2	chr2	181135289	181075578	-	chr2:181134329-181134740	412	206	9	50.42	7.45	5.26	promoter	755
NM_001006674	Kcnq2	chr2	181135289	181075578	-	chr2:181134329-181134740	412	206	9	50.42	7.45	5.26	promoter	755
NM_001006668	Kcnq2	chr2	181135289	181075578	-	chr2:181134329-181134740	412	206	9	50.42	7.45	5.26	promoter	755
NM_001003825	Kcnq2	chr2	181135289	181075578	-	chr2:181134329-181134740	412	206	9	50.42	7.45	5.26	promoter	755
NM_001003824	Kcnq2	chr2	181135289	181075578	-	chr2:181134329-181134740	412	206	9	50.42	7.45	5.26	promoter	755
NR_029565	Mir155	chr16	84714139	84714204	+	chr16:84713373-84714176	804	585	13	43.9	7.45	3.19	promoter	-365
NR_132106	Mir155hg	chr16	84713022	84715244	+	chr16:84713373-84714176	804	585	13	43.9	7.45	3.19	promoter	752
NM_001357954	A930007A09Rik	chr16	13754563	13758537	+	chr16:13755000-13756125	1126	432	16	44.17	7.45	3.33	promoter	999
NM_175433	Zfp710	chr7	80026227	80092751	+	chr7:80026675-80027061	387	193	9	57.79	7.45	4.29	promoter	640
NM_177708	Rtn4rl1	chr11	75193992	75267762	+	chr11:75193707-75194423	717	380	11	36.98	7.45	1.01	promoter	72
NM_001185002	Rhox13	chrX	38120839	38129966	+	chrX:38120807-38121800	994	530	14	39.72	7.45	1.6	promoter	464
NM_001033879	Tubal3	chr13	3924694	3935277	+	chr13:3923340-3924144	805	424	11	32.56	7.45	0.66	promoter	-953
NM_008841	Pik3r2	chr8	70776712	70768175	-	chr8:70774783-70775512	730	500	12	34.83	7.17	0.97	promoter	1565
NR_029440	2010320M18Rik	chr8	70776861	70777606	+	chr8:70774783-70775512	730	500	12	34.83	7.17	0.97	promoter	-1714
NM_001011811	Olfr487	chr7	108212527	108211582	-	chr7:108210955-108211477	523	269	9	36.25	6.62	0.86	promoter	1312
NM_173182	Fndc3b	chr3	27710452	27416134	-	chr3:27710222-27710869	648	390	10	34.91	6.62	0.99	promoter	-93
NM_001356953	Fndc3b	chr3	27710452	27416134	-	chr3:27710222-27710869	648	390	10	34.91	6.62	0.99	promoter	-93
NR_027924	2010204K13Rik	chrX	7422988	7411816	-	chrX:7421270-7422075	806	350	12	38	6.62	1.2	promoter	1316
NR_027925	2010204K13Rik	chrX	7421047	7412103	-	chrX:7421270-7422075	806	350	12	38	6.62	1.2	promoter	-625
NR_105776	Mir6358	chr18	76170551	76170652	+	chr18:76171177-76171793	617	383	9	30.77	6.62	0.46	promoter	933
NM_027816	Cyp2u1	chr3	131303227	131290490	-	chr3:131302589-131303190	602	367	9	31.57	6.62	0.54	promoter	338
NM_016783	Pgrmc1	chrX	36598192	36606079	+	chrX:36597240-36597937	698	176	11	38.03	6.62	1.21	promoter	-604
NM_001347082	Poldip3	chr15	83149378	83125967	-	chr15:83148049-83148584	536	249	9	35.42	6.62	0.97	promoter	1062
NM_178627	Poldip3	chr15	83149378	83125967	-	chr15:83148049-83148584	536	249	9	35.42	6.62	0.97	promoter	1062
NR_004432	Rnu12	chr15	83149644	83149794	+	chr15:83148049-83148584	536	249	9	35.42	6.62	0.97	promoter	-1328
NM_172527	Nudt15	chr14	73548242	73518879	-	chr14:73549129-73549997	869	633	13	40.38	6.62	1.82	promoter	-1320
NM_026954	Tusc1	chr4	93335511	93334147	-	chr4:93336606-93337465	860	418	11	30.12	6.62	0.48	promoter	-1524
NM_008652	Mybl2	chr2	163054634	163084687	+	chr2:163052646-163053249	604	367	9	31.46	6.62	0.53	promoter	-1687
NR_105830	Mir6404	chr7	143933114	143933208	+	chr7:143931197-143931751	555	252	9	34.25	6.62	0.84	promoter	-1641
NM_173773	Oog4	chr4	143450324	143437163	-	chr4:143451574-143452382	809	246	11	32.37	6.62	0.63	promoter	-1653
NM_001347238	Oog4	chr4	143450324	143437163	-	chr4:143451574-143452382	809	246	11	32.37	6.62	0.63	promoter	-1653
NM_021529	Ppp2r3c	chr12	55303000	55280813	-	chr12:55301039-55301871	833	579	12	36.64	6.62	0.91	promoter	1546
NM_025373	Prorp	chr12	55302636	55382491	+	chr12:55301039-55301871	833	579	12	36.64	6.62	0.91	promoter	-1182
NM_030070	Lrrc9	chr12	72441865	72497239	+	chr12:72440484-72441580	1097	493	16	45.55	6.62	4.14	promoter	-834
NM_001142729	Lrrc9	chr12	72442248	72474210	+	chr12:72440484-72441580	1097	493	16	45.55	6.62	4.14	promoter	-1217
NM_001142728	Lrrc9	chr12	72441865	72510565	+	chr12:72440484-72441580	1097	493	16	45.55	6.62	4.14	promoter	-834
NM_028341	Ttc39c	chr18	12643532	12737052	+	chr18:12643633-12644424	792	257	12	38.73	6.62	1.36	promoter	496
NM_021536	Rhot1	chr11	80209050	80267907	+	chr11:80209235-80209970	736	243	10	30.43	6.62	0.51	promoter	552
NM_001163355	Rhot1	chr11	80209050	80267907	+	chr11:80209235-80209970	736	243	10	30.43	6.62	0.51	promoter	552
NM_001163354	Rhot1	chr11	80209050	80267907	+	chr11:80209235-80209970	736	243	10	30.43	6.62	0.51	promoter	552
NM_001362870	Rhot1	chr11	80209050	80267907	+	chr11:80209235-80209970	736	243	10	30.43	6.62	0.51	promoter	552
NM_001362869	Rhot1	chr11	80209050	80267907	+	chr11:80209235-80209970	736	243	10	30.43	6.62	0.51	promoter	552
NM_001362868	Rhot1	chr11	80209050	80267907	+	chr11:80209235-80209970	736	243	10	30.43	6.62	0.51	promoter	552
NM_177322	Agtr1a	chr13	30336355	30382867	+	chr13:30334753-30335367	615	238	9	30.87	6.62	0.47	promoter	-1296
NM_001101479	Pabpc4l	chr3	46447941	46442196	-	chr3:46447369-46448022	654	235	12	37.04	6.56	1.02	promoter	246
NM_178798	Slc7a6	chr8	106168853	106198714	+	chr8:106169612-106170248	637	401	10	34.17	6.37	0.83	promoter	1076
NR_151677	Slc7a6	chr8	106168853	106198714	+	chr8:106169612-106170248	637	401	10	34.17	6.37	0.83	promoter	1076
NR_151676	Slc7a6	chr8	106168853	106198714	+	chr8:106169612-106170248	637	401	10	34.17	6.37	0.83	promoter	1076
NM_001357382	Slc7a6	chr8	106168853	106198714	+	chr8:106169612-106170248	637	401	10	34.17	6.37	0.83	promoter	1076
NM_001357381	Slc7a6	chr8	106168920	106198714	+	chr8:106169612-106170248	637	401	10	34.17	6.37	0.83	promoter	1009
NM_133804	Tmem132a	chr19	10869779	10857828	-	chr19:10871408-10872015	608	228	9	30.02	6.37	0.47	promoter	-1932
NM_178715	Tmem30b	chr12	73546395	73543113	-	chr12:73544323-73545268	946	404	14	30.05	6.34	0.47	promoter	1600
NM_008698	Nipsnap1	chr11	4873950	4894201	+	chr11:4874305-4874847	543	249	9	33.01	6.24	0.72	promoter	625
NR_033570	Gm7104	chr12	88287070	88282866	-	chr12:88284898-88285922	1025	685	15	39.34	6.07	1.52	promoter	1661
NM_013486	Cd2	chr3	101287939	101275907	-	chr3:101285607-101286687	1081	716	17	46.62	6.03	3.97	promoter	1793
NR_151827	Khdc4	chr3	88685786	88712933	+	chr3:88686262-88686818	557	321	9	30.84	5.99	0.46	promoter	753
NM_028814	Khdc4	chr3	88685786	88712933	+	chr3:88686262-88686818	557	321	9	30.84	5.99	0.46	promoter	753
NR_151826	Khdc4	chr3	88685786	88712933	+	chr3:88686262-88686818	557	321	9	30.84	5.99	0.46	promoter	753
NR_151825	Khdc4	chr3	88685786	88712933	+	chr3:88686262-88686818	557	321	9	30.84	5.99	0.46	promoter	753
NM_019585	Espn	chr4	152128925	152120875	-	chr4:152130596-152131240	645	327	12	38.11	5.97	1.23	promoter	-1992
NM_001011733	Olfr288	chr15	98195542	98186012	-	chr15:98194720-98195656	937	419	13	32.52	5.95	0.65	promoter	355
NM_011044	Pck1	chr2	173153072	173159274	+	chr2:173153122-173153802	681	392	11	34.85	5.95	0.98	promoter	389
NM_001358015	Supt20	chr3	54695122	54728763	+	chr3:54696113-54697260	1148	564	17	30.76	5.9	0.46	promoter	1564
NM_001358017	Supt20	chr3	54695122	54728763	+	chr3:54696113-54697260	1148	564	17	30.76	5.9	0.46	promoter	1564
NR_046032	4930448F12Rik	chr13	18100202	18084946	-	chr13:18099587-18100169	583	178	9	32.62	5.79	0.66	promoter	325
NM_178738	Prss35	chr9	86743632	86757506	+	chr9:86743881-86744467	587	240	9	32.39	5.79	0.63	promoter	541
NM_008013	Fgl2	chr5	21372672	21378386	+	chr5:21372167-21372896	730	537	11	36.28	5.79	0.87	promoter	-141
NM_025746	Ppp1r14bl	chr1	23102253	23100473	-	chr1:23102585-23103187	603	245	9	31.51	5.79	0.53	promoter	-632
NM_001033404	Gm813	chr16	58616978	58613685	-	chr16:58615207-58615810	604	257	9	31.46	5.79	0.53	promoter	1470
NR_105895	Mir6930	chr11	102404987	102404919	-	chr11:102403069-102403820	752	495	11	35.14	5.79	1.03	promoter	1543
NM_001368880	Mylk4	chr13	32783964	32700823	-	chr13:32785615-32786176	562	321	9	33.83	5.79	0.78	promoter	-1931
NM_029782	Calr3	chr8	72435156	72424182	-	chr8:72434272-72435039	768	550	12	40.02	5.79	1.72	promoter	501
NM_019911	Tdo2	chr3	81975728	81958413	-	chr3:81973654-81974391	738	508	10	30.34	5.79	0.5	promoter	1706
NM_133791	Wwc2	chr8	47990544	47826081	-	chr8:47990276-47990956	681	253	11	39	5.79	1.43	promoter	-71
NM_207636	Fndc3a	chr14	72710003	72537952	-	chr14:72711376-72712297	922	582	12	32.54	5.79	0.66	promoter	-1833
NM_008192	Gucy2e	chr11	69237022	69218116	-	chr11:69235092-69235706	615	371	9	30.87	5.79	0.47	promoter	1624
NR_126083	A930002C04Rik	chr13	47148670	47143939	-	chr13:47149866-47150460	595	340	9	31.95	5.79	0.58	promoter	-1492
NM_018873	Srcin1	chr11	97575126	97509339	-	chr11:97576093-97577073	981	728	15	45.85	5.79	4.32	promoter	-1456
NM_001177703	Gal3st1	chr11	3983635	3999328	+	chr11:3983877-3984455	579	325	9	32.84	5.79	0.69	promoter	530
NM_016922	Gal3st1	chr11	3983635	3999328	+	chr11:3983877-3984455	579	325	9	32.84	5.79	0.69	promoter	530
NM_080440	Slc8a3	chr12	81333180	81197914	-	chr12:81332589-81333387	799	563	11	32.84	5.79	0.69	promoter	193
NM_001167920	Slc8a3	chr12	81333180	81197914	-	chr12:81332589-81333387	799	563	11	32.84	5.79	0.69	promoter	193
NM_001355218	Slco4a1	chr2	180456244	180474850	+	chr2:180457589-180458166	578	358	10	39.1	5.79	1.45	promoter	1633
NR_149314	Slco4a1	chr2	180456244	180474852	+	chr2:180457589-180458166	578	358	10	39.1	5.79	1.45	promoter	1633
NM_010139	Epha2	chr4	141301220	141329384	+	chr4:141302754-141303357	604	314	9	31.46	5.79	0.53	promoter	1835
NM_001310520	Zfp423	chr8	87804439	87661809	-	chr8:87802974-87803907	934	235	13	37.2	5.79	1.05	promoter	999
NM_029738	Cluap1	chr16	3909008	3941147	+	chr16:3909778-3910631	854	600	11	30.38	5.79	0.51	promoter	1196
NM_028484	1700037C18Rik	chr16	3908689	3905797	-	chr16:3909778-3910631	854	600	11	30.38	5.79	0.51	promoter	-1515
NR_153801	Gm41410	chr16	3908653	3895178	-	chr16:3909778-3910631	854	600	11	30.38	5.79	0.51	promoter	-1551
NM_001370830	Ces1h	chr8	93379777	93351839	-	chr8:93377943-93378630	688	478	11	38.6	5.79	1.34	promoter	1491
NM_175260	Myh10	chr11	68691914	68816624	+	chr11:68692774-68693658	885	546	12	34.18	5.79	0.83	promoter	1301
NR_077219	A930006K02Rik	chr16	91465103	91470123	+	chr16:91465187-91465926	740	309	11	35.76	5.79	1.04	promoter	453
NM_030611	Akr1c6	chr13	4434342	4457530	+	chr13:4434172-4434881	710	484	10	31.68	5.79	0.55	promoter	184
NM_146668	Olfr739	chr14	50424520	50425450	+	chr14:50423466-50424315	850	627	11	30.55	5.79	0.48	promoter	-630
NM_011885	Mrps12	chr7	28741821	28739640	-	chr7:28743134-28743705	572	277	9	33.25	5.79	0.76	promoter	-1598
NM_001360250	Mrps12	chr7	28741821	28739640	-	chr7:28743134-28743705	572	277	9	33.25	5.79	0.76	promoter	-1598
NM_001360252	Mrps12	chr7	28741821	28739640	-	chr7:28743134-28743705	572	277	9	33.25	5.79	0.76	promoter	-1598
NM_023637	Sars2	chr7	28741967	28753879	+	chr7:28743134-28743705	572	277	9	33.25	5.79	0.76	promoter	1452
NR_130340	Mir3113	chrX	151859561	151859637	+	chrX:151861081-151861775	695	194	10	32.42	5.79	0.64	promoter	1866
NM_001199948	Dynlt1f	chr17	6655939	6646605	-	chr17:6653590-6654307	718	256	10	31.29	5.79	0.51	promoter	1991
NM_001166630	Dynlt1c	chr17	6655831	6648946	-	chr17:6653590-6654307	718	256	10	31.29	5.79	0.51	promoter	1883
NM_001166627	Dynlt1f	chr17	6655939	6648938	-	chr17:6653590-6654307	718	256	10	31.29	5.79	0.51	promoter	1991
NM_008596	Sypl2	chr3	108226599	108212265	-	chr3:108225653-108226234	582	229	9	32.67	5.79	0.67	promoter	656
NM_009141	Cxcl5	chr5	90759297	90761625	+	chr5:90759719-90760576	858	618	12	35.43	5.79	0.97	promoter	850
NM_001025086	Rhox7a	chrX	37831685	37841171	+	chrX:37829327-37830539	1213	503	16	40.31	5.79	1.79	promoter	-1753
NM_001177438	Aldh3b2	chr19	3972327	3981665	+	chr19:3972554-3973230	677	215	10	33.35	5.79	0.78	promoter	564
NR_045084	AI197445	chr13	107469821	107474432	+	chr13:107468721-107469458	738	488	10	30.34	5.79	0.5	promoter	-732
NR_045083	AI197445	chr13	107469821	107479188	+	chr13:107468721-107469458	738	488	10	30.34	5.79	0.5	promoter	-732
NM_001167578	Tcp10c	chr17	13354571	13377223	+	chr17:13353354-13354911	1558	876	29	61.23	5.72	4.76	promoter	-439
NM_029056	Tdrd9	chr12	111971558	112068854	+	chr12:111971315-111972139	825	338	16	46.52	5.7	3.88	promoter	168
NM_177275	Amigo3	chr9	108053158	108055701	+	chr9:108053041-108053696	656	245	10	33.64	5.66	0.82	promoter	210
NM_019500	Cldn14	chr16	94008837	93919030	-	chr16:94009208-94010189	982	728	13	33.15	5.54	0.75	promoter	-861
NM_010762	Mal	chr2	127656695	127633225	-	chr2:127657981-127658823	843	252	12	31.86	5.2	0.57	promoter	-1706
NM_001171187	Mal	chr2	127656695	127633225	-	chr2:127657981-127658823	843	252	12	31.86	5.2	0.57	promoter	-1706
NR_136894	Gm29508	chr12	103314769	103312367	-	chr12:103315771-103316694	924	476	15	31.05	5.07	0.49	promoter	-1463
NM_001195726	Fam181a	chr12	103314958	103317065	+	chr12:103315771-103316694	924	476	15	31.05	5.07	0.49	promoter	1274
NR_046081	Gm805	chr12	86169340	86195102	+	chr12:86168564-86169302	739	225	10	30.24	4.96	0.49	promoter	-408
NR_160674	2310015D24Rik	chr16	13521107	13514130	-	chr16:13521722-13522572	851	351	11	30.5	4.96	0.52	promoter	-1039
NR_037997	2310015D24Rik	chr16	13520419	13514130	-	chr16:13521722-13522572	851	351	11	30.5	4.96	0.52	promoter	-1727
NM_001368390	Izumo2	chr7	44708729	44719848	+	chr7:44708469-44709092	624	247	9	30.41	4.96	0.51	promoter	51
NM_029317	Izumo2	chr7	44708729	44719848	+	chr7:44708469-44709092	624	247	9	30.41	4.96	0.51	promoter	51
NM_172409	Fmnl2	chr2	52857867	53134202	+	chr2:52858346-52859075	730	246	10	30.71	4.96	0.45	promoter	843
NM_178050	Atl2	chr17	79896123	79848389	-	chr17:79895932-79896661	730	527	11	36.28	4.96	0.87	promoter	-173
NM_019717	Atl2	chr17	79896123	79848389	-	chr17:79895932-79896661	730	527	11	36.28	4.96	0.87	promoter	-173
NM_001357752	Atl2	chr17	79896123	79848389	-	chr17:79895932-79896661	730	527	11	36.28	4.96	0.87	promoter	-173
NM_001286647	Atl2	chr17	79896123	79848389	-	chr17:79895932-79896661	730	527	11	36.28	4.96	0.87	promoter	-173
NM_001357753	Atl2	chr17	79896123	79848389	-	chr17:79895932-79896661	730	527	11	36.28	4.96	0.87	promoter	-173
NM_133365	Dnah5	chr15	28203765	28472045	+	chr15:28201975-28202803	829	526	12	36.83	4.96	0.99	promoter	-1377
NM_001302635	Phactr1	chr13	42680798	43138512	+	chr13:42679445-42680211	767	515	11	34.38	4.96	0.86	promoter	-971
NM_009216	Sstr1	chr12	58211803	58216036	+	chr12:58210709-58211584	876	426	12	34.59	4.96	0.91	promoter	-657
NM_001285441	Rangrf	chr11	68975185	68972483	-	chr11:68976696-68977426	731	507	10	30.66	4.96	0.45	promoter	-1875
NM_001368424	Znrd1as	chr17	36958599	36965830	+	chr17:36956548-36957248	701	194	10	32.12	4.96	0.6	promoter	-1702
NM_001368425	Znrd1as	chr17	36958599	36965830	+	chr17:36956548-36957248	701	194	10	32.12	4.96	0.6	promoter	-1702
NM_001355422	Znrd1	chr17	36958525	36954357	-	chr17:36956548-36957248	701	194	10	32.12	4.96	0.6	promoter	1628
NM_029602	Znrd1as	chr17	36958591	36965623	+	chr17:36956548-36957248	701	194	10	32.12	4.96	0.6	promoter	-1694
NM_023162	Znrd1	chr17	36958428	36954357	-	chr17:36956548-36957248	701	194	10	32.12	4.96	0.6	promoter	1531
NM_008196	Gzmk	chr13	113180965	113171629	-	chr13:113182287-113182894	608	255	9	31.25	4.96	0.5	promoter	-1625
NM_001163194	Sfta2	chr17	35649707	35650569	+	chr17:35650719-35651599	881	635	12	34.36	4.96	0.86	promoter	1451
NM_011968	Psma6	chr12	55398824	55418459	+	chr12:55397146-55397933	788	252	11	33.36	4.96	0.78	promoter	-1285
NM_025827	Lonp2	chr8	86624042	86716638	+	chr8:86624465-86625425	961	555	12	30.92	4.96	0.47	promoter	902
NM_008757	Odf1	chr15	38219202	38226735	+	chr15:38217175-38217950	776	535	11	33.94	4.96	0.79	promoter	-1640
NR_152253	Gm12167	chr11	46342286	46345020	+	chr11:46340954-46341858	905	503	12	33.28	4.96	0.77	promoter	-881
NM_019653	Wsb1	chr11	79254695	79239381	-	chr11:79253883-79254826	944	492	14	42.15	4.96	2.51	promoter	341
NM_031867	Tas1r1	chr4	152038490	152027913	-	chr4:152039222-152040094	873	547	14	32.52	4.85	0.65	promoter	-1167
NR_131076	Nol9	chr4	152039320	152060038	+	chr4:152039222-152040094	873	547	14	32.52	4.85	0.65	promoter	337
NM_001159599	Nol9	chr4	152039320	152060038	+	chr4:152039222-152040094	873	547	14	32.52	4.85	0.65	promoter	337
NM_028727	Nol9	chr4	152039320	152061494	+	chr4:152039222-152040094	873	547	14	32.52	4.85	0.65	promoter	337
NM_173031	Rbbp8nl	chr2	180289879	180277645	-	chr2:180289620-180290331	712	212	10	30.76	4.85	0.46	promoter	-96
NM_001127685	Rd3l	chr12	111980751	111979322	-	chr12:111978742-111979913	1172	719	16	31.79	4.7	0.56	promoter	1424
NM_010601	Kcnh3	chr15	99224591	99242817	+	chr15:99223247-99224134	888	307	13	36.23	4.61	0.86	promoter	-901
NM_001011785	Olfr987	chr2	85331896	85330966	-	chr2:85332969-85333648	680	251	10	30.16	4.55	0.49	promoter	-1412
NM_001291201	Tpd52l2	chr2	181497141	181517962	+	chr2:181497673-181498394	722	217	11	32.14	4.4	0.6	promoter	892
NM_001291202	Tpd52l2	chr2	181497141	181517962	+	chr2:181497673-181498394	722	217	11	32.14	4.4	0.6	promoter	892
NR_111899	Tpd52l2	chr2	181497141	181517962	+	chr2:181497673-181498394	722	217	11	32.14	4.4	0.6	promoter	892
NM_025482	Tpd52l2	chr2	181497141	181517962	+	chr2:181497673-181498394	722	217	11	32.14	4.4	0.6	promoter	892
NM_001291200	Tpd52l2	chr2	181497141	181517962	+	chr2:181497673-181498394	722	217	11	32.14	4.4	0.6	promoter	892
NM_001291197	Tpd52l2	chr2	181497141	181517962	+	chr2:181497673-181498394	722	217	11	32.14	4.4	0.6	promoter	892
NM_001291204	Tpd52l2	chr2	181497141	181517962	+	chr2:181497673-181498394	722	217	11	32.14	4.4	0.6	promoter	892
NM_001291203	Tpd52l2	chr2	181497141	181517962	+	chr2:181497673-181498394	722	217	11	32.14	4.4	0.6	promoter	892
NM_001373959	Tpd52l2	chr2	181497141	181517962	+	chr2:181497673-181498394	722	217	11	32.14	4.4	0.6	promoter	892
NM_001373960	Tpd52l2	chr2	181497141	181517962	+	chr2:181497673-181498394	722	217	11	32.14	4.4	0.6	promoter	892
NM_001373961	Tpd52l2	chr2	181497141	181517962	+	chr2:181497673-181498394	722	217	11	32.14	4.4	0.6	promoter	892
NM_011643	Trpc1	chr9	95750348	95705081	-	chr9:95749120-95749913	794	211	11	33.08	4.14	0.73	promoter	832
NM_001311123	Trpc1	chr9	95750348	95705081	-	chr9:95749120-95749913	794	211	11	33.08	4.14	0.73	promoter	832
