# Supplementary material for: Calcitonin gene-related peptide regulates spinal microglial activation through the histone H3 lysine 27 trimethylation via enhancer of zeste homolog-2 in rats with neuropathic pain
Source: J Neuroinflammation. 2021 May 21;18:117. doi: 10.1186/s12974-021-02168-1 (PMC8139106; doi:10.1186/s12974-021-02168-1)
Supplement: Supplementary file 3 — Additional file 3: Supplementary Table S3. Gene promoters losing H3K27me3 in CGRP treated group. [file 12974_2021_2168_MOESM3_ESM.xlsx]

## Sheet: Sheet1
The comparison is: BV-2P-IP_vs_BV-2P-Input Column A: RefSeq_name: Refseq accession number of the nearest gene to a peak. Column B: Symbol: Gene symbol. Column C: Chr: The chromosome that the transcript lies in. Column D: TSS: The start sites of the transcript. Column E: TTS: The end sites of the transcript. Column F: Strand: The strand of the transcript. Column G: Chr:Start-End: Chr,Start and End…
Refseq_name	Symbol	Chr	TSS	TTS	Strand	Chr:Start-End	Length	Summit_position	TagCounts_in_peak	-10*LOG(p-value)	Fold_enrichment	FDR(%)	Peak_Classification	Peak_to_TSS
NM_001354647	Gm11213	chr4	63600764	63596900	-	chr4:63601792-63602663	872	575	15	33.06	6.25	2.82	promoter	-1463
NM_009236	Sox18	chr2	181671640	181669836	-	chr2:181670254-181671735	1482	763	28	66.76	6.21	5.88	promoter	646
NM_011516	Sycp1	chr3	102936100	102818498	-	chr3:102935567-102936549	983	435	15	31	6.17	2.98	promoter	43
NM_028306	Hspa12b	chr2	131127411	131145983	+	chr2:131126575-131127410	836	575	14	37.54	6.12	3.35	promoter	-419
NM_175171	Mast4	chr13	103334492	102732488	-	chr13:103333689-103334635	947	677	14	31.99	6.12	3.1	promoter	331
NM_001305262	Duoxa1	chr2	122313730	122303548	-	chr2:122314864-122315618	755	276	12	31.74	6.12	2.95	promoter	-1510
NM_001099297	Duox1	chr2	122315671	122347972	+	chr2:122314864-122315618	755	276	12	31.74	6.12	2.95	promoter	-431
NM_024473	BC005537	chr13	24801656	24812899	+	chr13:24799822-24800833	1012	551	16	33.63	6.12	2.21	promoter	-1329
NR_110443	4921534H16Rik	chr9	98003419	98012175	+	chr9:98001092-98001861	770	271	12	30.97	6.12	3.06	promoter	-1943
NM_001145034	Gm13889	chr2	93957100	93955809	-	chr2:93956305-93956926	622	353	11	33.98	6.12	2.43	promoter	485
NM_011244	Rarg	chr15	102257522	102234937	-	chr15:102256972-102257897	926	301	18	53.72	6.12	7.84	promoter	88
NM_001033213	Ttc7b	chr12	100520822	100300769	-	chr12:100520952-100521771	820	276	14	38.43	6.12	3.96	promoter	-539
NM_008383	Cep250	chr2	155956557	155998900	+	chr2:155954292-155955163	872	277	15	33.72	5.81	2.26	promoter	-1830
NM_001129999	Cep250	chr2	155956557	155998900	+	chr2:155954292-155955163	872	277	15	33.72	5.81	2.26	promoter	-1830
NM_001130000	Cep250	chr2	155956557	155998900	+	chr2:155954292-155955163	872	277	15	33.72	5.81	2.26	promoter	-1830
NM_177217	Cep250	chr2	155956557	155998900	+	chr2:155954292-155955163	872	277	15	33.72	5.81	2.26	promoter	-1830
NM_022004	Fxyd6	chr9	45370184	45396159	+	chr9:45370006-45371102	1097	695	19	43.61	5.61	3.77	promoter	369
NM_027085	Clic3	chr2	25456842	25458772	+	chr2:25458134-25459189	1056	450	15	31.69	5.5	3.02	promoter	1819
NM_001371105	Ly6g2	chr15	75216377	75222661	+	chr15:75216527-75217469	943	525	14	32.18	5.5	2.95	promoter	620
NM_001371106	Ly6g2	chr15	75216377	75222661	+	chr15:75216527-75217469	943	525	14	32.18	5.5	2.95	promoter	620
NM_001371107	Ly6g2	chr15	75216377	75222661	+	chr15:75216527-75217469	943	525	14	32.18	5.5	2.95	promoter	620
NM_001371108	Ly6g2	chr15	75216377	75222661	+	chr15:75216527-75217469	943	525	14	32.18	5.5	2.95	promoter	620
NM_146474	Olfr1261	chr2	89993394	89994315	+	chr2:89994776-89995617	842	523	13	32.25	5.5	2.98	promoter	1802
NM_019686	Cib2	chr9	54560190	54544793	-	chr9:54559844-54560737	894	441	14	34.52	5.5	2.68	promoter	-100
NM_001109685	Kazn	chr4	142239401	142139239	-	chr4:142239778-142240647	870	599	13	30.91	5.5	3.03	promoter	-811
NM_001144953	Vwa5b2	chr16	20589581	20605377	+	chr16:20589658-20590539	882	646	13	30.35	5.5	2.92	promoter	517
NM_182636	Vwa5b2	chr16	20589581	20598467	+	chr16:20589658-20590539	882	646	13	30.35	5.5	2.92	promoter	517
NM_001114157	Rhox3h	chrX	37668764	37657687	-	chrX:37667160-37668125	966	259	14	31.14	5.5	3.09	promoter	1122
NM_009288	Stk10	chr11	32533265	32624595	+	chr11:32534458-32535629	1172	486	16	31.23	5.5	3.02	promoter	1778
NM_001359178	Stk10	chr11	32533265	32624588	+	chr11:32534458-32535629	1172	486	16	31.23	5.5	3.02	promoter	1778
NM_001359177	Stk10	chr11	32533265	32624588	+	chr11:32534458-32535629	1172	486	16	31.23	5.5	3.02	promoter	1778
NM_026495	Nacc2	chr2	26122811	26055535	-	chr2:26124117-26125100	984	278	14	30.35	5.5	2.92	promoter	-1797
NR_030526	Mir615	chr15	103014909	103015001	+	chr15:103013811-103014779	969	441	15	35.64	5.5	2.8	promoter	-615
NM_175730	Hoxc5	chr15	103014007	103017429	+	chr15:103013811-103014779	969	441	15	35.64	5.5	2.8	promoter	287
NM_025522	Dhrs7	chr12	72664828	72650352	-	chr12:72662353-72663640	1288	633	19	38.99	5.47	3.66	promoter	1832
NM_009435	Tssk1	chr16	17894202	17895653	+	chr16:17895675-17896401	727	487	13	37.85	5.42	3.52	promoter	1835
NR_102309	Hrh3	chr2	180104407	180099464	-	chr2:180104770-180105628	859	398	13	30.13	5.33	2.78	promoter	-791
NM_133849	Hrh3	chr2	180104407	180099464	-	chr2:180104770-180105628	859	398	13	30.13	5.33	2.78	promoter	-791
NM_011718	Wnt10b	chr15	98778150	98771751	-	chr15:98777075-98777707	633	263	11	31.23	5.21	3.03	promoter	760
NM_011642	Trp73	chr4	154139875	154056251	-	chr4:154139358-154140377	1020	493	18	43.85	5.12	3.85	promoter	8
NM_001302650	Ifi203	chr1	173942672	173920400	-	chr1:173943062-173943903	842	277	14	33.32	5.04	2.57	promoter	-810
NM_001302649	Ifi203	chr1	173942492	173920400	-	chr1:173943062-173943903	842	277	14	33.32	5.04	2.57	promoter	-990
NM_001302651	Ifi203	chr1	173942492	173920400	-	chr1:173943062-173943903	842	277	14	33.32	5.04	2.57	promoter	-990
NM_001310478	Rgs6	chr12	82616924	83162056	+	chr12:82614696-82615321	626	267	11	30.49	5.04	2.9	promoter	-1916
NM_015812	Rgs6	chr12	82616924	83162056	+	chr12:82614696-82615321	626	267	11	30.49	5.04	2.9	promoter	-1916
NM_029789	Cers2	chr3	95315189	95323599	+	chr3:95315981-95316914	934	463	17	42.89	5.04	4.39	promoter	1258
NR_077238	A230009B12Rik	chr17	10456215	10474123	+	chr17:10455501-10456371	871	209	14	35.68	4.89	2.82	promoter	-280
NR_077239	A230009B12Rik	chr17	10456215	10474123	+	chr17:10455501-10456371	871	209	14	35.68	4.89	2.82	promoter	-280
NR_077237	A230009B12Rik	chr17	10456215	10493057	+	chr17:10455501-10456371	871	209	14	35.68	4.89	2.82	promoter	-280
NM_001025435	BC053393	chr11	46571512	46589232	+	chr11:46572893-46573837	945	590	14	32.08	4.89	3.03	promoter	1852
NM_031191	Prl2c2	chr13	13005393	12996124	-	chr13:13003263-13004049	787	536	12	30.13	4.89	2.78	promoter	1738
NR_105957	Mir6991	chr19	7422572	7422642	+	chr19:7421958-7423320	1363	588	23	54.65	4.89	8.33	promoter	66
NM_009989	Cyct	chr2	76360453	76353941	-	chr2:76359805-76360734	930	420	15	37.59	4.89	3.39	promoter	184
NM_001177886	Igsf5	chr16	96361760	96422121	+	chr16:96361206-96362065	860	623	14	36.25	4.89	3.05	promoter	-125
NM_001177887	Igsf5	chr16	96361756	96404030	+	chr16:96361206-96362065	860	623	14	36.25	4.89	3.05	promoter	-121
NM_028078	Igsf5	chr16	96361763	96404030	+	chr16:96361206-96362065	860	623	14	36.25	4.89	3.05	promoter	-128
NM_008262	Onecut1	chr9	74861920	74889647	+	chr9:74863252-74864073	822	343	13	33.25	4.89	2.54	promoter	1742
NM_181544	Pkd1l3	chr8	109614233	109670721	+	chr8:109614119-109614777	659	381	11	31.81	4.89	2.98	promoter	214
NM_001039700	Pkd1l3	chr8	109614233	109672673	+	chr8:109614119-109614777	659	381	11	31.81	4.89	2.98	promoter	214
NM_001286454	Pkd1l3	chr8	109614233	109672673	+	chr8:109614119-109614777	659	381	11	31.81	4.89	2.98	promoter	214
NM_174847	C2cd2	chr16	97922633	97855208	-	chr16:97922908-97923681	774	518	12	30.77	4.89	3.05	promoter	-661
NM_011957	Creb3l1	chr2	92024170	91982327	-	chr2:92021970-92022658	689	411	11	30.17	4.89	2.8	promoter	1857
NM_001136076	P4ha2	chr11	54100923	54131667	+	chr11:54100558-54101424	867	270	13	30.76	4.86	3.04	promoter	67
NM_011031	P4ha2	chr11	54100923	54131667	+	chr11:54100558-54101424	867	270	13	30.76	4.86	3.04	promoter	67
NM_001081349	Slc43a1	chr2	84839407	84863586	+	chr2:84836931-84837931	1001	614	15	32.67	4.74	2.77	promoter	-1977
NM_027187	Rnaseh2a	chr8	84966076	84956609	-	chr8:84964467-84965438	972	721	14	30.87	4.28	3.13	promoter	1124
NM_001364370	Rnaseh2a	chr8	84966076	84957666	-	chr8:84964467-84965438	972	721	14	30.87	4.28	3.13	promoter	1124
NM_054095	Necab2	chr8	119446718	119472635	+	chr8:119446233-119446892	660	387	11	31.75	4.28	2.96	promoter	-156
NM_001160399	Ccdc112	chr18	46311928	46282150	-	chr18:46311781-46312690	910	490	14	33.73	4.28	2.28	promoter	-307
NM_025990	Bpifa5	chr2	154162606	154168446	+	chr2:154164173-154164975	803	524	14	32.15	4.16	3.08	promoter	1967
NM_010588	Jag2	chr12	112929495	112908589	-	chr12:112930357-112931347	991	321	16	30.55	4.08	2.94	promoter	-1356
NM_013675	Sptb	chr12	76710547	76580487	-	chr12:76709371-76711049	1679	1066	24	40.34	4.02	3.73	promoter	338
NM_184109	Rtl1	chr12	109600330	109589192	-	chr12:109601025-109602189	1165	648	22	37.07	3.86	3.12	promoter	-1276
NM_001081155	Rap1gap	chr4	137681626	137729861	+	chr4:137680352-137681217	866	205	14	31.11	3.84	3.07	promoter	-842
NM_001256218	Rap1gap	chr4	137681626	137729861	+	chr4:137680352-137681217	866	205	14	31.11	3.84	3.07	promoter	-842
