# Supplementary material for: Calcitonin gene-related peptide regulates spinal microglial activation through the histone H3 lysine 27 trimethylation via enhancer of zeste homolog-2 in rats with neuropathic pain
Source: J Neuroinflammation. 2021 May 21;18:117. doi: 10.1186/s12974-021-02168-1 (PMC8139106; doi:10.1186/s12974-021-02168-1)
Supplement: Supplementary file 4 — Additional file 4: Supplementary Table S4. Biological processes (BP) result of genes gaining H3K27me3 in CGRP treated group. [file 12974_2021_2168_MOESM4_ESM.xls]

## Sheet: BP
#Column "GO.ID" stands for the ID of gene ontology term
#Column "Term" stands for the name of gene ontology term
#Column "Ontology" stands for the ontology of GOID belongs to
#Column "Count" stands for the number of DE genes associated with the listed GOID
#Column "Pop.Hits" stands for the number of background population genes associated with the listed GOID
#Column "List.Total" stands for the total number of DE genes
#Column "Pop.Total" stands for the total number of background population genes
#Column "Fold.Enrichment" stands for the Fold Enrichment value of the GOID, it equals (Count/Pop.Hits)/(List.Total/Pop.Total)
#Column "Pvalue" stands for the significance testing value of the GOID
#Column "FDR" stands for the false discovery rate of the GOID, using Benjamini & Hochberg (1995) method
#Column "Enrichment.Score" stands for the Enrichment Score value of the GOID, it equals (-log10(Pvalue))
#Column "Gene.Ratio" stands for the Gene Ratio value genes associated with the GOID, it equals (Count/List.Total)
#Column "GENES" stands for the DE genes associated with the GOID
GO.ID	Term	Ontology	Count	Pop.Hits	List.Total	Pop.Total	Fold.Enrichment	Pvalue	FDR	Enrichment.Score	Gene.Ratio	GENES
GO:0001783	B cell apoptotic process	Biological process	5	40	181	23843	16.4662	1.26539e-05	0.0833641	4.89777	0.0276243	MIR93//MIR106B//MIR25//TRAF3IP2//BCL2L11
GO:0071887	leukocyte apoptotic process	Biological process	6	132	181	23843	5.98769	0.000523206	0.631793	3.28133	0.0331492	ITGAM//TRAF3IP2//BCL2L11//MIR93//MIR106B//MIR25
GO:0002903	negative regulation of B cell apoptotic process	Biological process	3	23	181	23843	17.1821	0.000681363	0.631793	3.16662	0.0165746	MIR93//MIR106B//MIR25
GO:0070227	lymphocyte apoptotic process	Biological process	5	98	181	23843	6.72088	0.000916128	0.631793	3.03804	0.0276243	TRAF3IP2//BCL2L11//MIR93//MIR106B//MIR25
GO:0021510	spinal cord development	Biological process	5	99	181	23843	6.65299	0.000959006	0.631793	3.01818	0.0276243	UNCX//RFX4//CLN8//IFT122//PHGDH
GO:0002902	regulation of B cell apoptotic process	Biological process	3	30	181	23843	13.1729	0.00150228	0.813089	2.82325	0.0165746	MIR93//MIR106B//MIR25
GO:0071364	cellular response to epidermal growth factor stimulus	Biological process	3	35	181	23843	11.2911	0.0023554	0.960212	2.62794	0.0165746	DAB2//PDE8A//PDPK1
GO:0048523	negative regulation of cellular process	Biological process	51	4646	181	23843	1.44602	0.0029197	1	2.53466	0.281768	CDT1//ZFP239//MOSPD1//HAMP//NTRK3//MUC4//MIR93//MIR106B//MIR25//PDPK1//MAP2//MBD4//JAM2//ARAF//DAB2//EPHB4//CLN8//BAP1//TIMP2//NLRP12//SEC14L1//CST7//ITIH4//SERPINA3G//SERPINA3M//SERPINA10//SERPINA3F//SERPINA3A//DDT//CASQ2//RBM26//KLK14//RIDA//RFX4//IFT122//NKD1//ERCC1//PRPSAP1//MBP//PLCG2//FZD9//GABRB2//AARS//FAM57B//CDK5RAP1//ITGAM//PRKACB//PDE8A//ACTB//CYTH2//MLLT6
GO:0070849	response to epidermal growth factor	Biological process	3	38	181	23843	10.3997	0.0029858	1	2.52494	0.0165746	DAB2//PDE8A//PDPK1
GO:0070372	regulation of ERK1 and ERK2 cascade	Biological process	8	318	181	23843	3.31394	0.00306352	1	2.51378	0.0441989	DAB2//NLRP12//ARAF//DDT//EPHB4//NTRK3//PDE8A//GPR183
GO:2000095	regulation of Wnt signaling pathway, planar cell polarity pathway	Biological process	2	13	181	23843	20.266	0.00423099	1	2.37356	0.0110497	DAB2//NKD1
GO:0070371	ERK1 and ERK2 cascade	Biological process	8	336	181	23843	3.13641	0.00426572	1	2.37001	0.0441989	DAB2//NLRP12//ARAF//DDT//EPHB4//NTRK3//PDE8A//GPR183
GO:0060831	smoothened signaling pathway involved in dorsal/ventral neural tube patterning	Biological process	2	14	181	23843	18.8185	0.00491161	1	2.30878	0.0110497	PRKACB//IFT122
GO:0045861	negative regulation of proteolysis	Biological process	8	346	181	23843	3.04576	0.00507483	1	2.29458	0.0441989	CST7//ITIH4//SERPINA3G//SERPINA3M//SERPINA10//TIMP2//SERPINA3F//SERPINA3A
GO:0042493	response to drug	Biological process	14	847	181	23843	2.17734	0.00537094	1	2.26995	0.0773481	SLC6A9//SLC36A3//CD320//PLCG2//CLN8//CASQ2//KDM3B//ACTB//CRLS1//PDE8A//MIR93//MIR106B//MIR25//ADD3
GO:0051246	regulation of protein metabolic process	Biological process	32	2682	181	23843	1.57171	0.00641556	1	2.19277	0.176796	CDK5RAP1//GAB1//NTRK3//DAB2//PDE8A//PDPK1//BCL2L11//CST7//ITIH4//SERPINA3G//SERPINA3M//SERPINA10//TIMP2//SERPINA3F//SERPINA3A//TNP2//RIDA//BTBD3//NLRP12//ARAF//EPHB4//NKD1//CDK5R2//DDT//GPR183//PRKACB//RFX4//AARS//HAMP//ACTB//MBP//MLLT6
GO:0070229	negative regulation of lymphocyte apoptotic process	Biological process	3	50	181	23843	7.90376	0.00649132	1	2.18767	0.0165746	MIR93//MIR106B//MIR25
GO:0050879	multicellular organismal movement	Biological process	3	52	181	23843	7.59977	0.00723892	1	2.14033	0.0165746	MYH14//CASQ2//CLN8
GO:0050881	musculoskeletal movement	Biological process	3	52	181	23843	7.59977	0.00723892	1	2.14033	0.0165746	MYH14//CASQ2//CLN8
GO:0032269	negative regulation of cellular protein metabolic process	Biological process	16	1076	181	23843	1.9588	0.00806504	1	2.09339	0.0883978	NTRK3//PDPK1//CST7//ITIH4//SERPINA3G//SERPINA3M//SERPINA10//TIMP2//SERPINA3F//SERPINA3A//RIDA//NLRP12//CDK5RAP1//DAB2//ACTB//MLLT6
GO:0015807	L-amino acid transport	Biological process	3	55	181	23843	7.18523	0.00845233	1	2.07302	0.0165746	SLC36A3//SLC6A9//CLN8
GO:0035567	non-canonical Wnt signaling pathway	Biological process	3	56	181	23843	7.05693	0.00888168	1	2.0515	0.0165746	NKD1//DAB2//FZD9
GO:0002313	mature B cell differentiation involved in immune response	Biological process	2	19	181	23843	13.8662	0.00900274	1	2.04563	0.0110497	PLCG2//GPR183
GO:0097242	amyloid-beta clearance	Biological process	2	19	181	23843	13.8662	0.00900274	1	2.04563	0.0110497	ITGAM//MSR1
GO:0001776	leukocyte homeostasis	Biological process	4	109	181	23843	4.8341	0.00963299	1	2.01624	0.0220994	ITGAM//BCL2L11//GPR183//BAP1
GO:0032148	activation of protein kinase B activity	Biological process	2	20	181	23843	13.1729	0.00995349	1	2.00202	0.0110497	NTRK3//PDPK1
GO:0036336	dendritic cell migration	Biological process	2	20	181	23843	13.1729	0.00995349	1	2.00202	0.0110497	GPR183//NLRP12
GO:0070374	positive regulation of ERK1 and ERK2 cascade	Biological process	6	242	181	23843	3.26602	0.0106085	1	1.97435	0.0331492	ARAF//DDT//EPHB4//NTRK3//PDE8A//GPR183
GO:0021516	dorsal spinal cord development	Biological process	2	21	181	23843	12.5456	0.0109468	1	1.96071	0.0110497	UNCX//RFX4
GO:0048569	post-embryonic animal organ development	Biological process	2	21	181	23843	12.5456	0.0109468	1	1.96071	0.0110497	ERCC1//BCL2L11
GO:0050790	regulation of catalytic activity	Biological process	23	1819	181	23843	1.66563	0.0109537	1	1.96044	0.127072	CDK5RAP1//GAB1//NTRK3//PDPK1//BCL2L11//DAB2//CST7//ITIH4//SERPINA3G//SERPINA3M//SERPINA10//TIMP2//SERPINA3F//SERPINA3A//RBM26//PRPSAP1//EPHB4//NLRP12//CDK5R2//CLN8//ACTB//MBP//ITGAM
GO:0051248	negative regulation of protein metabolic process	Biological process	16	1136	181	23843	1.85534	0.013045	1	1.88456	0.0883978	NTRK3//PDPK1//CST7//ITIH4//SERPINA3G//SERPINA3M//SERPINA10//TIMP2//SERPINA3F//SERPINA3A//RIDA//NLRP12//CDK5RAP1//DAB2//ACTB//MLLT6
GO:1904321	response to forskolin	Biological process	3	65	181	23843	6.07981	0.0133193	1	1.87552	0.0165746	MIR93//MIR106B//MIR25
GO:1904322	cellular response to forskolin	Biological process	3	65	181	23843	6.07981	0.0133193	1	1.87552	0.0165746	MIR93//MIR106B//MIR25
GO:0043069	negative regulation of programmed cell death	Biological process	14	949	181	23843	1.94332	0.0137192	1	1.86267	0.0773481	MIR93//MIR106B//MIR25//ARAF//DAB2//EPHB4//MUC4//NTRK3//CLN8//PDPK1//FZD9//GABRB2//AARS//PLCG2
GO:0060548	negative regulation of cell death	Biological process	15	1048	181	23843	1.88544	0.014035	1	1.85279	0.0828729	MIR93//MIR106B//MIR25//ARAF//DAB2//EPHB4//MUC4//NTRK3//CLN8//PDPK1//PLCG2//FZD9//GABRB2//AARS//PDE8A
GO:0048519	negative regulation of biological process	Biological process	52	5147	181	23843	1.33086	0.0140882	1	1.85115	0.287293	CDT1//ZFP239//MOSPD1//HAMP//NTRK3//MUC4//MIR93//MIR106B//MIR25//CASQ2//PDPK1//MAP2//MBD4//JAM2//ARAF//DAB2//EPHB4//CLN8//BAP1//TIMP2//NLRP12//SEC14L1//CST7//ITIH4//SERPINA3G//SERPINA3M//SERPINA10//SERPINA3F//SERPINA3A//MSR1//DDT//RBM26//KLK14//RIDA//RFX4//IFT122//NKD1//ERCC1//PRPSAP1//MBP//PLCG2//FZD9//GABRB2//AARS//FAM57B//CDK5RAP1//ITGAM//PRKACB//PDE8A//ACTB//CYTH2//MLLT6
GO:0002335	mature B cell differentiation	Biological process	2	24	181	23843	10.9774	0.0141748	1	1.84848	0.0110497	GPR183//PLCG2
GO:0007605	sensory perception of sound	Biological process	6	260	181	23843	3.03991	0.0146754	1	1.83341	0.0331492	GABRB2//MBP//MYH14//MIR93//MIR106B//MIR25
GO:0007160	cell-matrix adhesion	Biological process	5	189	181	23843	3.4849	0.0148411	1	1.82853	0.0276243	MUC4//PDPK1//BCL2L11//ITGA10//ZYX
GO:0051336	regulation of hydrolase activity	Biological process	14	962	181	23843	1.91706	0.0152698	1	1.81617	0.0773481	BCL2L11//CST7//ITIH4//SERPINA3G//SERPINA3M//SERPINA10//TIMP2//SERPINA3F//SERPINA3A//PDPK1//RBM26//NLRP12//NTRK3//MBP
GO:1904030	negative regulation of cyclin-dependent protein kinase activity	Biological process	2	25	181	23843	10.5383	0.0153313	1	1.81442	0.0110497	CDK5RAP1//ACTB
GO:2000050	regulation of non-canonical Wnt signaling pathway	Biological process	2	25	181	23843	10.5383	0.0153313	1	1.81442	0.0110497	NKD1//DAB2
GO:0090305	nucleic acid phosphodiester bond hydrolysis	Biological process	4	127	181	23843	4.14895	0.0161213	1	1.7926	0.0220994	NOL9//ERCC1//RNASE6//POP1
GO:2000107	negative regulation of leukocyte apoptotic process	Biological process	3	70	181	23843	5.64554	0.0162402	1	1.78941	0.0165746	MIR93//MIR106B//MIR25
GO:0021513	spinal cord dorsal/ventral patterning	Biological process	2	26	181	23843	10.133	0.0165269	1	1.78181	0.0110497	RFX4//IFT122
GO:0090502	RNA phosphodiester bond hydrolysis, endonucleolytic	Biological process	2	26	181	23843	10.133	0.0165269	1	1.78181	0.0110497	NOL9//POP1
GO:0043410	positive regulation of MAPK cascade	Biological process	9	514	181	23843	2.30654	0.0169996	1	1.76956	0.0497238	GAB1//NTRK3//DAB2//ARAF//DDT//EPHB4//PDE8A//GPR183//TIMP2
GO:1903305	regulation of regulated secretory pathway	Biological process	4	130	181	23843	4.05321	0.0174144	1	1.75909	0.0220994	C2CD4B//PDPK1//ITGAM//CDK5R2
GO:0043032	positive regulation of macrophage activation	Biological process	2	27	181	23843	9.75772	0.017761	1	1.75053	0.0110497	ITGAM//HAMP
GO:0090501	RNA phosphodiester bond hydrolysis	Biological process	3	73	181	23843	5.41353	0.0181515	1	1.74109	0.0165746	NOL9//POP1//RNASE6
GO:0065009	regulation of molecular function	Biological process	28	2452	181	23843	1.50425	0.0185449	1	1.73178	0.154696	CDK5RAP1//GAB1//NTRK3//PDPK1//BCL2L11//DAB2//CST7//ITIH4//SERPINA3G//SERPINA3M//SERPINA10//TIMP2//SERPINA3F//SERPINA3A//MUC4//RBM26//NLRP12//ACTB//PLCG2//PRPSAP1//EPHB4//CDT1//CDK5R2//CLN8//CASQ2//MBP//ITGAM//SEC14L1
GO:0002312	B cell activation involved in immune response	Biological process	3	74	181	23843	5.34038	0.0188152	1	1.72549	0.0165746	GPR183//PLCG2//ERCC1
GO:0021511	spinal cord patterning	Biological process	2	28	181	23843	9.40923	0.019033	1	1.72049	0.0110497	RFX4//IFT122
GO:0031294	lymphocyte costimulation	Biological process	2	28	181	23843	9.40923	0.019033	1	1.72049	0.0110497	CD320//EPHB4
GO:0002092	positive regulation of receptor internalization	Biological process	2	29	181	23843	9.08478	0.0203421	1	1.6916	0.0110497	DAB2//PLCG2
GO:0070228	regulation of lymphocyte apoptotic process	Biological process	3	78	181	23843	5.06651	0.0216034	1	1.66548	0.0165746	MIR93//MIR106B//MIR25
GO:0070613	regulation of protein processing	Biological process	3	78	181	23843	5.06651	0.0216034	1	1.66548	0.0165746	TNP2//PRKACB//RFX4
GO:0021904	dorsal/ventral neural tube patterning	Biological process	2	30	181	23843	8.78195	0.0216878	1	1.66378	0.0110497	IFT122//PRKACB
GO:0032268	regulation of cellular protein metabolic process	Biological process	28	2491	181	23843	1.4807	0.0223444	1	1.65083	0.154696	CDK5RAP1//GAB1//NTRK3//DAB2//PDE8A//PDPK1//BCL2L11//CST7//ITIH4//SERPINA3G//SERPINA3M//SERPINA10//TIMP2//SERPINA3F//SERPINA3A//TNP2//RIDA//NLRP12//ARAF//EPHB4//CDK5R2//DDT//GPR183//AARS//HAMP//ACTB//MBP//MLLT6
GO:0050954	sensory perception of mechanical stimulus	Biological process	6	287	181	23843	2.75392	0.0226372	1	1.64518	0.0331492	GABRB2//MBP//MYH14//MIR93//MIR106B//MIR25
GO:0015804	neutral amino acid transport	Biological process	2	31	181	23843	8.49866	0.0230695	1	1.63696	0.0110497	SLC36A3//SLC6A9
GO:0051180	vitamin transport	Biological process	2	31	181	23843	8.49866	0.0230695	1	1.63696	0.0110497	CD320//SLC2A3
GO:1905476	negative regulation of protein localization to membrane	Biological process	2	31	181	23843	8.49866	0.0230695	1	1.63696	0.0110497	DAB2//FZD9
GO:1903317	regulation of protein maturation	Biological process	3	80	181	23843	4.93985	0.0230776	1	1.63681	0.0165746	TNP2//PRKACB//RFX4
GO:0043009	chordate embryonic development	Biological process	11	730	181	23843	1.98496	0.0239722	1	1.62029	0.0607735	BCL2L11//DAB2//TMED2//MIR93//MIR106B//MIR25//MSGN1//PRKACB//IFT122//PHGDH//GAB1
GO:0008589	regulation of smoothened signaling pathway	Biological process	3	83	181	23843	4.7613	0.025389	1	1.59535	0.0165746	RFX4//IFT122//PRKACB
GO:0007417	central nervous system development	Biological process	12	836	181	23843	1.89085	0.0261738	1	1.58213	0.0662983	ITGAM//PHGDH//UNCX//RFX4//CLN8//CDK5R2//AARS//IFT122//MAP2//BTBD3//NTRK3//MBP
GO:0043066	negative regulation of apoptotic process	Biological process	13	934	181	23843	1.83349	0.0262624	1	1.58067	0.0718232	MIR93//MIR106B//MIR25//PDPK1//FZD9//GABRB2//AARS//DAB2//ARAF//EPHB4//MUC4//NTRK3//CLN8
GO:1905475	regulation of protein localization to membrane	Biological process	4	149	181	23843	3.53636	0.0270965	1	1.56709	0.0220994	ITGAM//DAB2//PDPK1//FZD9
GO:0009792	embryo development ending in birth or egg hatching	Biological process	11	746	181	23843	1.94239	0.0275057	1	1.56058	0.0607735	BCL2L11//DAB2//TMED2//MIR93//MIR106B//MIR25//MSGN1//PRKACB//IFT122//PHGDH//GAB1
GO:0048585	negative regulation of response to stimulus	Biological process	19	1556	181	23843	1.60852	0.0276536	1	1.55825	0.104972	MUC4//ARAF//EPHB4//NTRK3//NLRP12//SEC14L1//DDT//KLK14//RFX4//IFT122//NKD1//PDPK1//TIMP2//HAMP//CASQ2//DAB2//PRKACB//PDE8A//ERCC1
GO:0060071	Wnt signaling pathway, planar cell polarity pathway	Biological process	2	35	181	23843	7.52739	0.0289432	1	1.53845	0.0110497	DAB2//NKD1
GO:0031589	cell-substrate adhesion	Biological process	6	306	181	23843	2.58293	0.0297222	1	1.52692	0.0331492	MUC4//BCL2L11//ITGA10//ZYX//PDPK1//DAB2
GO:0007257	activation of JUN kinase activity	Biological process	2	36	181	23843	7.31829	0.0304954	1	1.51577	0.0110497	DAB2//GAB1
GO:0003009	skeletal muscle contraction	Biological process	2	37	181	23843	7.1205	0.03208	1	1.49377	0.0110497	CASQ2//MYH14
GO:0090175	regulation of establishment of planar polarity	Biological process	2	37	181	23843	7.1205	0.03208	1	1.49377	0.0110497	DAB2//NKD1
GO:0000165	MAPK cascade	Biological process	11	776	181	23843	1.8673	0.0351222	1	1.45442	0.0607735	GAB1//NTRK3//DAB2//TIMP2//EPHB4//NLRP12//ARAF//DDT//PDE8A//GPR183//MBP
GO:0002832	negative regulation of response to biotic stimulus	Biological process	2	39	181	23843	6.75535	0.0353439	1	1.45169	0.0110497	MUC4//SEC14L1
GO:0009395	phospholipid catabolic process	Biological process	2	39	181	23843	6.75535	0.0353439	1	1.45169	0.0110497	PLA2G1B//PLCG2
GO:0043524	negative regulation of neuron apoptotic process	Biological process	4	166	181	23843	3.1742	0.0380252	1	1.41993	0.0220994	FZD9//GABRB2//PDPK1//AARS
GO:0042181	ketone biosynthetic process	Biological process	2	41	181	23843	6.42582	0.0387303	1	1.41195	0.0110497	DAB2//NDUFA9
GO:0023014	signal transduction by protein phosphorylation	Biological process	11	790	181	23843	1.83421	0.0391444	1	1.40733	0.0607735	MBP//GAB1//NTRK3//DAB2//TIMP2//EPHB4//NLRP12//ARAF//DDT//PDE8A//GPR183
GO:0002262	myeloid cell homeostasis	Biological process	4	169	181	23843	3.11785	0.0401807	1	1.39598	0.0220994	ITGAM//BAP1//BCL2L11//HAMP
GO:0007080	mitotic metaphase plate congression	Biological process	2	42	181	23843	6.27282	0.0404681	1	1.39289	0.0110497	CDT1//CHMP7
GO:0007173	epidermal growth factor receptor signaling pathway	Biological process	3	100	181	23843	3.95188	0.0407387	1	1.38999	0.0165746	SHKBP1//GAB1//PDPK1
GO:0021549	cerebellum development	Biological process	3	101	181	23843	3.91275	0.041759	1	1.37925	0.0165746	AARS//RFX4//CDK5R2
GO:0031532	actin cytoskeleton reorganization	Biological process	3	101	181	23843	3.91275	0.041759	1	1.37925	0.0165746	NTRK3//GAB1//CDC42BPG
GO:0010257	NADH dehydrogenase complex assembly	Biological process	2	43	181	23843	6.12694	0.042235	1	1.37433	0.0110497	NDUFA9//NDUFAF5
GO:0032981	mitochondrial respiratory chain complex I assembly	Biological process	2	43	181	23843	6.12694	0.042235	1	1.37433	0.0110497	NDUFA9//NDUFAF5
GO:0006836	neurotransmitter transport	Biological process	5	250	181	23843	2.63459	0.0423653	1	1.37299	0.0276243	SLC6A9//SLC36A3//SEC14L1//C2CD4B//CLN8
GO:0043523	regulation of neuron apoptotic process	Biological process	5	250	181	23843	2.63459	0.0423653	1	1.37299	0.0276243	FZD9//GABRB2//PDPK1//AARS//BCL2L11
GO:0035148	tube formation	Biological process	4	172	181	23843	3.06347	0.0424045	1	1.37259	0.0220994	PRKACB//TMED2//IFT122//BCL2L11
GO:0002474	antigen processing and presentation of peptide antigen via MHC class I	Biological process	2	44	181	23843	5.98769	0.0440302	1	1.35625	0.0110497	H2-M1//H2-M5
GO:0043030	regulation of macrophage activation	Biological process	2	44	181	23843	5.98769	0.0440302	1	1.35625	0.0110497	HAMP//ITGAM
GO:0050789	regulation of biological process	Biological process	101	11746	181	23843	1.1327	0.0453218	1	1.34369	0.558011	CDT1//CDK5RAP1//ZFP239//MOSPD1//HAMP//MBP//GAB1//NTRK3//BAP1//NLRP12//DAB2//PDE8A//MUC4//CASQ2//PLCG2//TRAF3IP2//MIR93//MIR106B//MIR25//FZD9//NKD1//OLFR55//TAS1R1//ARAF//ACKR1//GABRB2//OLFR9//PDPK1//SSTR3//GPR183//P2RY10//EPHB4//CDC42BPG//UNCX//ZFP85//ZFP647//KDM3B//ZFP866//PDLIM1//MSGN1//ESF1//RFX4//BCL2L11//MAP2//MBD4//JAM2//ZYX//OLFR129//OLFR1058//OLFR1305//OLFR152//OLFR345//MRGPRA9//PRKACB//I…
GO:0016485	protein processing	Biological process	5	255	181	23843	2.58293	0.04545	1	1.34247	0.0276243	TNP2//PRKACB//RFX4//ZMPSTE24//CPM
GO:0019228	neuronal action potential	Biological process	2	45	181	23843	5.85463	0.0458534	1	1.33863	0.0110497	KCNMB4//MYH14
GO:0002366	leukocyte activation involved in immune response	Biological process	5	256	181	23843	2.57284	0.0460827	1	1.33646	0.0276243	GPR183//PLCG2//PDPK1//ITGAM//ERCC1
GO:0043408	regulation of MAPK cascade	Biological process	10	715	181	23843	1.84237	0.0467871	1	1.32987	0.0552486	GAB1//NTRK3//DAB2//EPHB4//TIMP2//NLRP12//ARAF//DDT//PDE8A//GPR183
GO:0051961	negative regulation of nervous system development	Biological process	6	342	181	23843	2.31104	0.046826	1	1.32951	0.0331492	DAB2//RFX4//IFT122//NTRK3//PRKACB//CYTH2
GO:0051209	release of sequestered calcium ion into cytosol	Biological process	3	106	181	23843	3.72819	0.047052	1	1.32742	0.0165746	CASQ2//PDPK1//PLCG2
GO:0051283	negative regulation of sequestering of calcium ion	Biological process	3	106	181	23843	3.72819	0.047052	1	1.32742	0.0165746	CASQ2//PLCG2//PDPK1
GO:0002090	regulation of receptor internalization	Biological process	2	46	181	23843	5.72736	0.0477041	1	1.32144	0.0110497	DAB2//PLCG2
GO:0006998	nuclear envelope organization	Biological process	2	46	181	23843	5.72736	0.0477041	1	1.32144	0.0110497	CHMP7//ZMPSTE24
GO:1901214	regulation of neuron death	Biological process	6	344	181	23843	2.2976	0.0479236	1	1.31945	0.0331492	GABRB2//FZD9//PDPK1//AARS//BCL2L11//ITGAM
GO:0051282	regulation of sequestering of calcium ion	Biological process	3	107	181	23843	3.69334	0.0481485	1	1.31742	0.0165746	CASQ2//PLCG2//PDPK1
GO:1903828	negative regulation of cellular protein localization	Biological process	3	107	181	23843	3.69334	0.0481485	1	1.31742	0.0165746	DAB2//FZD9//CDT1
GO:0002263	cell activation involved in immune response	Biological process	5	260	181	23843	2.53326	0.0486658	1	1.31278	0.0276243	GPR183//PLCG2//PDPK1//ITGAM//ERCC1
GO:0001843	neural tube closure	Biological process	3	108	181	23843	3.65915	0.0492575	1	1.30753	0.0165746	PRKACB//TMED2//IFT122
GO:0051208	sequestering of calcium ion	Biological process	3	108	181	23843	3.65915	0.0492575	1	1.30753	0.0165746	CASQ2//PLCG2//PDPK1
GO:0021532	neural tube patterning	Biological process	2	47	181	23843	5.6055	0.0495816	1	1.30468	0.0110497	IFT122//PRKACB
GO:0030890	positive regulation of B cell proliferation	Biological process	2	47	181	23843	5.6055	0.0495816	1	1.30468	0.0110497	GPR183//CD320
GO:0098586	cellular response to virus	Biological process	2	47	181	23843	5.6055	0.0495816	1	1.30468	0.0110497	SEC14L1//BCL2L11
GO:0035690	cellular response to drug	Biological process	6	347	181	23843	2.27774	0.0495998	1	1.30452	0.0331492	CASQ2//ACTB//PDE8A//MIR93//MIR106B//MIR25
