# Supplementary material for: Calcitonin gene-related peptide regulates spinal microglial activation through the histone H3 lysine 27 trimethylation via enhancer of zeste homolog-2 in rats with neuropathic pain
Source: J Neuroinflammation. 2021 May 21;18:117. doi: 10.1186/s12974-021-02168-1 (PMC8139106; doi:10.1186/s12974-021-02168-1)
Supplement: Supplementary file 5 — Additional file 5: Supplementary Table S5. Biological processes (BP) result of genes losing H3K27me3 in CGRP treated group. [file 12974_2021_2168_MOESM5_ESM.xls]

## Sheet: BP
#Column "GO.ID" stands for the ID of gene ontology term
#Column "Term" stands for the name of gene ontology term
#Column "Ontology" stands for the ontology of GOID belongs to
#Column "Count" stands for the number of DE genes associated with the listed GOID
#Column "Pop.Hits" stands for the number of background population genes associated with the listed GOID
#Column "List.Total" stands for the total number of DE genes
#Column "Pop.Total" stands for the total number of background population genes
#Column "Fold.Enrichment" stands for the Fold Enrichment value of the GOID, it equals (Count/Pop.Hits)/(List.Total/Pop.Total)
#Column "Pvalue" stands for the significance testing value of the GOID
#Column "FDR" stands for the false discovery rate of the GOID, using Benjamini & Hochberg (1995) method
#Column "Enrichment.Score" stands for the Enrichment Score value of the GOID, it equals (-log10(Pvalue))
#Column "Gene.Ratio" stands for the Gene Ratio value genes associated with the GOID, it equals (Count/List.Total)
#Column "GENES" stands for the DE genes associated with the GOID
GO.ID	Term	Ontology	Count	Pop.Hits	List.Total	Pop.Total	Fold.Enrichment	Pvalue	FDR	Enrichment.Score	Gene.Ratio	GENES
GO:0030307	positive regulation of cell growth	Biological process	9	183	130	23843	9.02005	7.528e-07	0.00247972	6.12332	0.0692308	WNT3//MIR467A-2//MIR467A-4//MIR467A-5//MIR467A-8//MIR467A-7//MIR467A-9//ADAM10//MIR467A-1
GO:0050954	sensory perception of mechanical stimulus	Biological process	9	287	130	23843	5.75146	2.89126e-05	0.021164	4.53891	0.0692308	MIR467A-2//MIR467A-4//MIR467A-5//MIR467A-8//MIR467A-7//MIR467A-9//SLITRK6//MYO3A//MIR467A-1
GO:0045927	positive regulation of growth	Biological process	9	293	130	23843	5.63368	3.3979e-05	0.0223854	4.46879	0.0692308	MIR467A-2//MIR467A-4//MIR467A-5//MIR467A-8//MIR467A-7//MIR467A-9//ADAM10//MIR467A-1//WNT3
GO:1990823	response to leukemia inhibitory factor	Biological process	8	311	130	23843	4.71788	0.000314123	0.145544	3.5029	0.0615385	MIR467A-2//MIR467A-4//MIR467A-5//MIR467A-8//MIR467A-7//MIR467A-9//MIR9-2//MIR467A-1
GO:1990830	cellular response to leukemia inhibitory factor	Biological process	8	311	130	23843	4.71788	0.000314123	0.145544	3.5029	0.0615385	MIR467A-2//MIR467A-4//MIR467A-5//MIR467A-8//MIR467A-7//MIR467A-9//MIR9-2//MIR467A-1
GO:0007600	sensory perception	Biological process	23	1978	130	23843	2.13265	0.00041435	0.145544	3.38263	0.176923	RBP3//SLITRK6//MYO3A//PDE6H//MIR467A-2//MIR467A-4//MIR467A-5//MIR467A-8//MIR467A-7//MIR467A-9//MIR467A-1//OLFR819//OLFR207//OLFR355//OLFR123//OLFR1467//OLFR1270//OLFR447//OLFR974//OLFR199//OLFR209//EDNRB//CPEB3
GO:0001558	regulation of cell growth	Biological process	9	415	130	23843	3.97752	0.000463939	0.145544	3.33354	0.0692308	MIR467A-2//MIR467A-4//MIR467A-5//MIR467A-8//MIR467A-7//MIR467A-9//ADAM10//MIR467A-1//WNT3
GO:0050794	regulation of cellular process	Biological process	79	11106	130	23843	1.30463	0.000777415	0.196985	3.10935	0.607692	CDX4//EDNRB//JUND//PSEN2//CPEB3//ZFP748//VHL//RBM10//DMRT1//USP2//SIRT2//MADD//PDE6H//ZC3H10//PCSK9//WNT3//NFKBIB//NRXN1//GABBR2//LPAR5//MRGPRG//MRGPRX1//SHF//ARHGAP15//SH3BGRL3//HMGB3//KHDRBS2//NRF1//KDM2A//GRHL3//ZFAT//FOXR1//CRXOS//CCNH//UHMK1//PMP22//ADAM10//OLFR819//OLFR207//OLFR355//OLFR123//OLFR1467//OLFR1270//OLFR447//OLFR974//OLFR199//OLFR209//CORO1A//SLC25A27//PRL8A1//TFF1//SERPINB11//R…
GO:0007220	Notch receptor processing	Biological process	2	10	130	23843	36.6815	0.00129004	0.314769	2.8894	0.0153846	ADAM10//PSEN2
GO:0051128	regulation of cellular component organization	Biological process	25	2462	130	23843	1.86239	0.00162273	0.381806	2.78975	0.192308	PCSK9//CORO1A//ARHGAP15//PMP22//MIR467A-2//MIR467A-4//MIR467A-5//MIR467A-8//MIR467A-7//MIR467A-9//ADAM10//MIR467A-1//STMN4//PSEN2//GRHL3//KDM2A//DMRT1//SIRT2//WNT3//NRXN1//MYO3A//SLITRK6//CPEB3//PGRMC1//RAB1B
GO:0016049	cell growth	Biological process	9	499	130	23843	3.30795	0.00168911	0.383719	2.77234	0.0692308	MIR467A-2//MIR467A-4//MIR467A-5//MIR467A-8//MIR467A-7//MIR467A-9//ADAM10//MIR467A-1//WNT3
GO:0097201	negative regulation of transcription from RNA polymerase II promoter in response to stress	Biological process	2	12	130	23843	30.5679	0.00187858	0.412537	2.72617	0.0153846	VHL//SIRT2
GO:0090102	cochlea development	Biological process	3	46	130	23843	11.9614	0.00202581	0.430517	2.6934	0.0230769	GRHL3//MYO3A//SLITRK6
GO:0031223	auditory behavior	Biological process	2	13	130	23843	28.2166	0.00221223	0.441642	2.65517	0.0153846	NRXN1//SLITRK6
GO:0061418	regulation of transcription from RNA polymerase II promoter in response to hypoxia	Biological process	2	13	130	23843	28.2166	0.00221223	0.441642	2.65517	0.0153846	VHL//SIRT2
GO:0009987	cellular process	Biological process	103	16132	130	23843	1.17103	0.00235813	0.456922	2.62743	0.792308	RPS25//RAB1B//GINS4//RBMS1//CDX4//EDNRB//JUND//PSEN2//CPEB3//ZFP748//VHL//RBM10//DMRT1//USP2//SIRT2//MADD//PDE6H//ARIH1//RNF122//SF3B1//CNTRL//ZC3H10//SNRPA1//WNT3//CORO1A//PCSK9//SLITRK6//SLC8A3//ZFAT//MRGPRX1//CCNH//SHF//RRAGA//NFKBIB//NRXN1//GABBR2//LPAR5//MRGPRG//ARHGAP15//SH3BGRL3//MDC1//KDM2A//HMGB3//KHDRBS2//NRF1//GRHL3//FOXR1//CRXOS//RTCA//APOBEC4//SPPL3//ADAM10//DYRK1B//UHMK1//MYO3A//CEP…
GO:0042982	amyloid precursor protein metabolic process	Biological process	3	50	130	23843	11.0045	0.00257456	0.484606	2.5893	0.0230769	ADAM10//PSEN2//TMCC2
GO:0033619	membrane protein proteolysis	Biological process	3	51	130	23843	10.7887	0.00272466	0.498614	2.56469	0.0230769	ADAM10//PSEN2//SPPL3
GO:0010647	positive regulation of cell communication	Biological process	19	1744	130	23843	1.99813	0.00290662	0.509982	2.53661	0.146154	MADD//PDE6H//NRXN1//WNT3//RRAGA//PRL8A1//MIR467A-2//MIR467A-4//MIR467A-5//MIR467A-8//MIR467A-7//MIR467A-9//SLC8A3//MIR9-2//MIR467A-1//SPPL3//CPEB3//PSEN2//IL20RA
GO:2001015	negative regulation of skeletal muscle cell differentiation	Biological process	2	15	130	23843	24.4544	0.00295682	0.509982	2.52917	0.0153846	MIR669A-1//MIR669A-2
GO:0023056	positive regulation of signaling	Biological process	19	1750	130	23843	1.99128	0.00301902	0.509982	2.52013	0.146154	MADD//PDE6H//PSEN2//NRXN1//WNT3//RRAGA//PRL8A1//MIR467A-2//MIR467A-4//MIR467A-5//MIR467A-8//MIR467A-7//MIR467A-9//SLC8A3//MIR9-2//MIR467A-1//SPPL3//CPEB3//IL20RA
GO:0050789	regulation of biological process	Biological process	80	11746	130	23843	1.24916	0.0031911	0.515886	2.49606	0.615385	CDX4//EDNRB//JUND//PSEN2//CPEB3//ZFP748//VHL//RBM10//DMRT1//USP2//SIRT2//MADD//PDE6H//ZC3H10//PCSK9//WNT3//NFKBIB//NRXN1//GABBR2//LPAR5//MRGPRG//MRGPRX1//SHF//ARHGAP15//SH3BGRL3//HMGB3//KHDRBS2//NRF1//KDM2A//GRHL3//ZFAT//FOXR1//CRXOS//CCNH//UHMK1//PMP22//ADAM10//OLFR819//OLFR207//OLFR355//OLFR123//OLFR1467//OLFR1270//OLFR447//OLFR974//OLFR199//OLFR209//CORO1A//SLC25A27//PRL8A1//TFF1//SERPINB11//M…
GO:0048856	anatomical structure development	Biological process	45	5666	130	23843	1.45664	0.00334424	0.515886	2.4757	0.346154	WNT3//DMRT1//NRXN1//VHL//CDX4//CRYGA//ADAM10//KDM2A//GRHL3//EDNRB//PSEN2//PCSK9//SF3B1//GINS4//JUND//SLITRK6//SLC8A3//ZFAT//MRGPRX1//CNTRL//NRF1//CHRDL2//PACRG//FOXR1//SIRT2//USP2//DYRK1B//CORO1A//ARHGAP15//PMP22//TRAPPC4//MIR9-2//SFXN1//PRL8A1//UHMK1//STMN4//MPDZ//SYCP2L//HMGB3//CRXOS//MYO3A//CPEB3//BASP1//MIR669A-1//MIR669A-2
GO:0007638	mechanosensory behavior	Biological process	2	16	130	23843	22.926	0.0033672	0.515886	2.47273	0.0153846	SLITRK6//NRXN1
GO:0045836	positive regulation of meiotic nuclear division	Biological process	2	16	130	23843	22.926	0.0033672	0.515886	2.47273	0.0153846	DMRT1//SIRT2
GO:0065007	biological regulation	Biological process	83	12339	130	23843	1.23372	0.00350273	0.524454	2.45559	0.638462	CDX4//EDNRB//JUND//PSEN2//CPEB3//ZFP748//VHL//RBM10//DMRT1//USP2//SIRT2//MADD//PDE6H//ZC3H10//PCSK9//WNT3//NFKBIB//NRXN1//GABBR2//LPAR5//MRGPRG//MRGPRX1//SHF//ARHGAP15//SH3BGRL3//HMGB3//KHDRBS2//NRF1//KDM2A//GRHL3//ZFAT//FOXR1//CRXOS//CCNH//SLC8A3//ATP6V0B//UHMK1//PMP22//ADAM10//OLFR819//OLFR207//OLFR355//OLFR123//OLFR1467//OLFR1270//OLFR447//OLFR974//OLFR199//OLFR209//SPPL3//CORO1A//SLC25A27//PR…
GO:0050684	regulation of mRNA processing	Biological process	4	118	130	23843	6.21721	0.0040106	0.587152	2.39679	0.0307692	ZC3H10//RBM10//KHDRBS2//CPEB3
GO:0010996	response to auditory stimulus	Biological process	2	18	130	23843	20.3786	0.00426269	0.608956	2.37032	0.0153846	SLITRK6//NRXN1
GO:0048522	positive regulation of cellular process	Biological process	42	5255	130	23843	1.46587	0.00434441	0.608956	2.36207	0.323077	MADD//PDE6H//PSEN2//EDNRB//PCSK9//ADAM10//PRL8A1//SLC25A27//NRXN1//CPEB3//DYRK1B//VHL//GRHL3//WNT3//MIR467A-2//MIR467A-4//MIR467A-5//MIR467A-8//MIR467A-7//MIR467A-9//MIR467A-1//CORO1A//RRAGA//ARIH1//SIRT2//KDM2A//RBM10//SPPL3//JUND//CCNH//DMRT1//USP2//CDX4//NRF1//UHMK1//MYO3A//SLITRK6//SLC8A3//MIR9-2//RAB1B//ZC3H10//IL20RA
GO:0032502	developmental process	Biological process	47	6087	130	23843	1.41616	0.00462331	0.634549	2.33505	0.361538	WNT3//DMRT1//NRXN1//VHL//CDX4//CRYGA//ADAM10//KDM2A//PSEN2//GRHL3//EDNRB//PCSK9//SF3B1//GINS4//JUND//SLITRK6//SLC8A3//ZFAT//MRGPRX1//CNTRL//NRF1//CHRDL2//PACRG//FOXR1//SIRT2//USP2//DYRK1B//CORO1A//ARHGAP15//PMP22//TRAPPC4//MIR9-2//TFF1//SFXN1//PRL8A1//UHMK1//STMN4//MPDZ//SYCP2L//HMGB3//CRXOS//MYO3A//CPEB3//BASP1//MIR669A-1//MIR669A-2//ZC3H10
GO:0000122	negative regulation of transcription by RNA polymerase II	Biological process	11	822	130	23843	2.45436	0.00540345	0.726488	2.26733	0.0846154	VHL//SIRT2//CDX4//EDNRB//JUND//PSEN2//CPEB3//ZFP748//RBM10//DMRT1//USP2
GO:1903364	positive regulation of cellular protein catabolic process	Biological process	4	130	130	23843	5.64331	0.00564749	0.744113	2.24814	0.0307692	PSEN2//ARIH1//SIRT2//PCSK9
GO:0007613	memory	Biological process	4	132	130	23843	5.55781	0.0059577	0.746426	2.22492	0.0307692	CPEB3//SLC8A3//PSEN2//PGRMC1
GO:0032482	Rab protein signal transduction	Biological process	3	68	130	23843	8.09152	0.00613124	0.746426	2.21245	0.0230769	MADD//RAB30//RAB1B
GO:0048641	regulation of skeletal muscle tissue development	Biological process	3	68	130	23843	8.09152	0.00613124	0.746426	2.21245	0.0230769	USP2//MIR669A-1//MIR669A-2
GO:0002093	auditory receptor cell morphogenesis	Biological process	2	22	130	23843	16.6734	0.00634485	0.746426	2.19758	0.0153846	MYO3A//SLITRK6
GO:0042069	regulation of catecholamine metabolic process	Biological process	2	22	130	23843	16.6734	0.00634485	0.746426	2.19758	0.0153846	PNKD//VHL
GO:0051446	positive regulation of meiotic cell cycle	Biological process	2	22	130	23843	16.6734	0.00634485	0.746426	2.19758	0.0153846	SIRT2//DMRT1
GO:0048518	positive regulation of biological process	Biological process	45	5862	130	23843	1.40794	0.00651523	0.753023	2.18607	0.346154	MADD//PDE6H//PSEN2//EDNRB//PCSK9//ADAM10//PRL8A1//SLC25A27//NRXN1//WNT3//KDM2A//GRHL3//CCDC80//CPEB3//DYRK1B//VHL//SPPL3//MIR467A-2//MIR467A-4//MIR467A-5//MIR467A-8//MIR467A-7//MIR467A-9//MIR467A-1//CORO1A//RRAGA//ARIH1//SIRT2//LPAR5//RBM10//JUND//CCNH//DMRT1//USP2//CDX4//NRF1//UHMK1//MYO3A//SLITRK6//SLC8A3//MIR9-2//RAB1B//PGRMC1//ZC3H10//IL20RA
GO:2000243	positive regulation of reproductive process	Biological process	3	70	130	23843	7.86033	0.00664438	0.75471	2.17755	0.0230769	SIRT2//EDNRB//DMRT1
GO:0007601	visual perception	Biological process	4	139	130	23843	5.27792	0.00713237	0.775695	2.14677	0.0307692	RBP3//SLITRK6//MYO3A//PDE6H
GO:0042552	myelination	Biological process	4	139	130	23843	5.27792	0.00713237	0.775695	2.14677	0.0307692	SIRT2//PMP22//SLC8A3//MPDZ
GO:0060563	neuroepithelial cell differentiation	Biological process	3	72	130	23843	7.64199	0.00718237	0.775695	2.14373	0.0230769	SLITRK6//MYO3A//KDM2A
GO:0002065	columnar/cuboidal epithelial cell differentiation	Biological process	4	140	130	23843	5.24022	0.00731175	0.776932	2.13598	0.0307692	SLITRK6//VHL//MYO3A//KDM2A
GO:0007272	ensheathment of neurons	Biological process	4	142	130	23843	5.16641	0.00767939	0.785338	2.11467	0.0307692	SIRT2//PMP22//SLC8A3//MPDZ
GO:0008366	axon ensheathment	Biological process	4	142	130	23843	5.16641	0.00767939	0.785338	2.11467	0.0307692	SIRT2//PMP22//SLC8A3//MPDZ
GO:0048869	cellular developmental process	Biological process	35	4305	130	23843	1.49112	0.00783077	0.785338	2.1062	0.269231	WNT3//DMRT1//PSEN2//EDNRB//JUND//SLITRK6//SLC8A3//ZFAT//MRGPRX1//VHL//PACRG//DYRK1B//CORO1A//ARHGAP15//PMP22//TRAPPC4//NRXN1//MIR9-2//PCSK9//SIRT2//CDX4//TFF1//FOXR1//CHRDL2//KDM2A//SFXN1//UHMK1//STMN4//HMGB3//CRXOS//MYO3A//CPEB3//BASP1//MIR669A-1//MIR669A-2
GO:0050953	sensory perception of light stimulus	Biological process	4	143	130	23843	5.13029	0.00786769	0.785338	2.10415	0.0307692	RBP3//SLITRK6//MYO3A//PDE6H
GO:0034097	response to cytokine	Biological process	12	995	130	23843	2.21195	0.00828007	0.814166	2.08197	0.0923077	IL20RA//ADAM10//CORO1A//MIR467A-2//MIR467A-4//MIR467A-5//MIR467A-8//MIR467A-7//MIR467A-9//MIR9-2//MIR467A-1//JUND
GO:0051560	mitochondrial calcium ion homeostasis	Biological process	2	26	130	23843	14.1083	0.00880076	0.852638	2.05548	0.0153846	SLC25A27//SLC8A3
GO:0002244	hematopoietic progenitor cell differentiation	Biological process	4	149	130	23843	4.9237	0.00906142	0.865169	2.0428	0.0307692	SLC8A3//PSEN2//ZFAT//MRGPRX1
GO:0090103	cochlea morphogenesis	Biological process	2	27	130	23843	13.5858	0.00947114	0.89137	2.0236	0.0153846	GRHL3//MYO3A
GO:0048024	regulation of mRNA splicing, via spliceosome	Biological process	3	81	130	23843	6.79288	0.00991773	0.895026	2.00359	0.0230769	ZC3H10//RBM10//KHDRBS2
GO:0060117	auditory receptor cell development	Biological process	2	28	130	23843	13.1005	0.0101636	0.895026	1.99295	0.0153846	SLITRK6//MYO3A
GO:0000377	RNA splicing, via transesterification reactions with bulged adenosine as nucleophile	Biological process	5	240	130	23843	3.82099	0.0102626	0.895026	1.98874	0.0384615	SF3B1//ZC3H10//RBM10//SNRPA1//KHDRBS2
GO:0000398	mRNA splicing, via spliceosome	Biological process	5	240	130	23843	3.82099	0.0102626	0.895026	1.98874	0.0384615	SF3B1//ZC3H10//RBM10//KHDRBS2//SNRPA1
GO:0006397	mRNA processing	Biological process	7	439	130	23843	2.9245	0.0104318	0.895026	1.98164	0.0538462	SF3B1//ZC3H10//RBM10//SNRPA1//KHDRBS2//CPEB3//APOBEC4
GO:0000375	RNA splicing, via transesterification reactions	Biological process	5	241	130	23843	3.80514	0.0104354	0.895026	1.98149	0.0384615	SF3B1//ZC3H10//RBM10//SNRPA1//KHDRBS2
GO:0030154	cell differentiation	Biological process	33	4074	130	23843	1.48563	0.010581	0.895026	1.97547	0.253846	PSEN2//EDNRB//JUND//SLITRK6//SLC8A3//ZFAT//MRGPRX1//VHL//PACRG//WNT3//DYRK1B//PMP22//TRAPPC4//NRXN1//MIR9-2//PCSK9//SIRT2//KDM2A//SFXN1//UHMK1//STMN4//HMGB3//DMRT1//CRXOS//MYO3A//CPEB3//BASP1//MIR669A-1//MIR669A-2//CDX4//TFF1//FOXR1//CHRDL2
GO:0032436	positive regulation of proteasomal ubiquitin-dependent protein catabolic process	Biological process	3	83	130	23843	6.62919	0.0105968	0.895026	1.97482	0.0230769	SIRT2//PSEN2//ARIH1
GO:0001919	regulation of receptor recycling	Biological process	2	29	130	23843	12.6488	0.0108778	0.895785	1.96346	0.0153846	PCSK9//PSEN2
GO:2001014	regulation of skeletal muscle cell differentiation	Biological process	2	29	130	23843	12.6488	0.0108778	0.895785	1.96346	0.0153846	MIR669A-1//MIR669A-2
GO:0007275	multicellular organism development	Biological process	40	5215	130	23843	1.40677	0.0113003	0.910832	1.94691	0.307692	NRXN1//VHL//CDX4//CRYGA//ADAM10//KDM2A//WNT3//EDNRB//PSEN2//PCSK9//SF3B1//GINS4//GRHL3//SLITRK6//SLC8A3//ZFAT//MRGPRX1//CNTRL//SIRT2//USP2//DMRT1//PMP22//TRAPPC4//MIR9-2//SFXN1//PRL8A1//UHMK1//STMN4//MPDZ//SYCP2L//HMGB3//CRXOS//MYO3A//CHRDL2//DYRK1B//CPEB3//BASP1//MIR669A-1//MIR669A-2//NRF1
GO:0022008	neurogenesis	Biological process	17	1705	130	23843	1.8287	0.0113496	0.910832	1.94502	0.130769	SLITRK6//WNT3//PMP22//EDNRB//TRAPPC4//NRXN1//MIR9-2//SIRT2//PCSK9//VHL//KDM2A//UHMK1//STMN4//CRXOS//SLC8A3//MYO3A//CPEB3
GO:0007267	cell-cell signaling	Biological process	16	1570	130	23843	1.86912	0.0115195	0.910832	1.93857	0.123077	WNT3//NRXN1//PNKD//PSEN2//CPEB3//MADD//MIR467A-2//MIR467A-4//MIR467A-5//MIR467A-8//MIR467A-7//MIR467A-9//SLC8A3//MIR9-2//MIR467A-1//GRHL3
GO:0001964	startle response	Biological process	2	30	130	23843	12.2272	0.0116135	0.910832	1.93504	0.0153846	NRXN1//SLITRK6
GO:0016202	regulation of striated muscle tissue development	Biological process	4	161	130	23843	4.55671	0.0117901	0.913801	1.92848	0.0307692	SIRT2//USP2//MIR669A-1//MIR669A-2
GO:0030182	neuron differentiation	Biological process	15	1443	130	23843	1.90652	0.012131	0.929289	1.9161	0.115385	SLITRK6//WNT3//PMP22//EDNRB//TRAPPC4//NRXN1//MIR9-2//UHMK1//STMN4//CRXOS//MYO3A//CPEB3//PCSK9//VHL//KDM2A
GO:1901861	regulation of muscle tissue development	Biological process	4	164	130	23843	4.47336	0.012546	0.945342	1.90149	0.0307692	SIRT2//USP2//MIR669A-1//MIR669A-2
GO:0048871	multicellular organismal homeostasis	Biological process	6	351	130	23843	3.13517	0.0126791	0.945342	1.89691	0.0461538	TFF1//EDNRB//IL20RA//CORO1A//VHL//GRHL3
GO:0048634	regulation of muscle organ development	Biological process	4	165	130	23843	4.44625	0.0128047	0.945342	1.89263	0.0307692	SIRT2//USP2//MIR669A-1//MIR669A-2
GO:1903429	regulation of cell maturation	Biological process	2	32	130	23843	11.463	0.0131486	0.945342	1.88112	0.0153846	EDNRB//SIRT2
GO:0071456	cellular response to hypoxia	Biological process	3	90	130	23843	6.11359	0.0131824	0.945342	1.88001	0.0230769	VHL//SIRT2//SLC8A3
GO:0040007	growth	Biological process	12	1061	130	23843	2.07436	0.0132878	0.945342	1.87655	0.0923077	GINS4//MIR467A-2//MIR467A-4//MIR467A-5//MIR467A-8//MIR467A-7//MIR467A-9//ADAM10//MIR467A-1//KDM2A//SLITRK6//WNT3
GO:0051129	negative regulation of cellular component organization	Biological process	9	690	130	23843	2.39227	0.013434	0.945342	1.87179	0.0692308	PMP22//PSEN2//CORO1A//DMRT1//WNT3//NRXN1//SIRT2//PCSK9//PGRMC1
GO:0048513	animal organ development	Biological process	28	3362	130	23843	1.52749	0.0134885	0.945342	1.87004	0.215385	CRYGA//EDNRB//PCSK9//CDX4//PSEN2//KDM2A//SLITRK6//SLC8A3//ZFAT//MRGPRX1//CNTRL//VHL//WNT3//USP2//DMRT1//NRXN1//MIR9-2//SFXN1//PRL8A1//HMGB3//SIRT2//MYO3A//CHRDL2//DYRK1B//GRHL3//BASP1//MIR669A-1//MIR669A-2
GO:0048699	generation of neurons	Biological process	16	1602	130	23843	1.83179	0.0137482	0.953403	1.86175	0.123077	SLITRK6//WNT3//PMP22//EDNRB//TRAPPC4//NRXN1//MIR9-2//PCSK9//VHL//KDM2A//UHMK1//STMN4//CRXOS//SIRT2//MYO3A//CPEB3
GO:0033238	regulation of cellular amine metabolic process	Biological process	2	34	130	23843	10.7887	0.0147668	0.995408	1.83071	0.0153846	PNKD//VHL
GO:0040020	regulation of meiotic nuclear division	Biological process	2	34	130	23843	10.7887	0.0147668	0.995408	1.83071	0.0153846	DMRT1//SIRT2
GO:2000060	positive regulation of ubiquitin-dependent protein catabolic process	Biological process	3	94	130	23843	5.85344	0.0148072	0.995408	1.82953	0.0230769	PSEN2//ARIH1//SIRT2
GO:0040008	regulation of growth	Biological process	9	704	130	23843	2.3447	0.0151288	1	1.82019	0.0692308	MIR467A-2//MIR467A-4//MIR467A-5//MIR467A-8//MIR467A-7//MIR467A-9//ADAM10//MIR467A-1//WNT3
GO:0071695	anatomical structure maturation	Biological process	4	174	130	23843	4.21627	0.0152873	1	1.81567	0.0307692	EDNRB//NRXN1//PSEN2//SIRT2
GO:0007610	behavior	Biological process	9	706	130	23843	2.33806	0.0153833	1	1.81295	0.0692308	PSEN2//SLC8A3//NRXN1//PGRMC1//CPEB3//MRGPRX1//SLITRK6//USP2//LPAR5
GO:0042987	amyloid precursor protein catabolic process	Biological process	2	36	130	23843	10.1893	0.0164662	1	1.78341	0.0153846	ADAM10//PSEN2
GO:0048265	response to pain	Biological process	2	36	130	23843	10.1893	0.0164662	1	1.78341	0.0153846	LPAR5//EDNRB
GO:0007611	learning or memory	Biological process	5	272	130	23843	3.37146	0.0168258	1	1.77402	0.0384615	SLC8A3//NRXN1//PSEN2//PGRMC1//CPEB3
GO:1901800	positive regulation of proteasomal protein catabolic process	Biological process	3	99	130	23843	5.55781	0.0169908	1	1.76979	0.0230769	PSEN2//ARIH1//SIRT2
GO:0023052	signaling	Biological process	48	6697	130	23843	1.31455	0.017568	1	1.75528	0.369231	MADD//PDE6H//PCSK9//PSEN2//WNT3//EDNRB//NFKBIB//NRXN1//GABBR2//LPAR5//MRGPRG//MRGPRX1//SHF//ARHGAP15//DMRT1//OLFR819//OLFR207//OLFR355//OLFR123//OLFR1467//OLFR1270//OLFR447//OLFR974//OLFR199//OLFR209//ADAM10//SIRT2//IL20RA//PNKD//SPPL3//CHRDL2//RRAGA//RAB30//RAB1B//CORO1A//VHL//PRL8A1//CPEB3//MIR467A-2//MIR467A-4//MIR467A-5//MIR467A-8//MIR467A-7//MIR467A-9//SLC8A3//MIR9-2//MIR467A-1//GRHL3
GO:0010467	gene expression	Biological process	39	5201	130	23843	1.37529	0.0179002	1	1.74714	0.3	CDX4//EDNRB//JUND//PSEN2//CPEB3//ZFP748//VHL//RBM10//DMRT1//USP2//SIRT2//SF3B1//ZC3H10//SNRPA1//CCNH//HMGB3//KHDRBS2//NRF1//KDM2A//GRHL3//ZFAT//FOXR1//CRXOS//RTCA//APOBEC4//SPPL3//PCSK9//ADAM10//NFKBIB//MIR9-2//MIR669A-1//MIR669A-2//NRXN1//WNT3//DYRK1B//BASP1//CHRDL2//LPAR5//UHMK1
GO:0050435	amyloid-beta metabolic process	Biological process	2	38	130	23843	9.65304	0.0182448	1	1.73886	0.0153846	ADAM10//PSEN2
GO:0048878	chemical homeostasis	Biological process	12	1116	130	23843	1.97213	0.019014	1	1.72093	0.0923077	EDNRB//SLC8A3//ATP6V0B//SPPL3//PSEN2//SLC25A27//PCSK9//CYP39A1//CORO1A//SFXN1//NRXN1//GRHL3
GO:0051253	negative regulation of RNA metabolic process	Biological process	13	1250	130	23843	1.90744	0.0190522	1	1.72005	0.1	CDX4//EDNRB//JUND//PSEN2//CPEB3//ZFP748//VHL//RBM10//DMRT1//USP2//SIRT2//BASP1//ZC3H10
GO:0001881	receptor recycling	Biological process	2	39	130	23843	9.40552	0.0191632	1	1.71753	0.0153846	PCSK9//PSEN2
GO:0048873	homeostasis of number of cells within a tissue	Biological process	2	40	130	23843	9.17038	0.0201007	1	1.69679	0.0153846	VHL//CORO1A
GO:0007154	cell communication	Biological process	48	6757	130	23843	1.30288	0.0206239	1	1.68563	0.369231	MADD//PDE6H//WNT3//EDNRB//NFKBIB//NRXN1//GABBR2//LPAR5//MRGPRG//MRGPRX1//SHF//ARHGAP15//PSEN2//DMRT1//OLFR819//OLFR207//OLFR355//OLFR123//OLFR1467//OLFR1270//OLFR447//OLFR974//OLFR199//OLFR209//ADAM10//PCSK9//RRAGA//SIRT2//IL20RA//PNKD//SPPL3//CHRDL2//RAB30//RAB1B//CORO1A//VHL//PRL8A1//CPEB3//MIR467A-2//MIR467A-4//MIR467A-5//MIR467A-8//MIR467A-7//MIR467A-9//SLC8A3//MIR9-2//MIR467A-1//GRHL3
GO:0071310	cellular response to organic substance	Biological process	21	2410	130	23843	1.59816	0.0207606	1	1.68276	0.161538	IL20RA//CPEB3//RRAGA//CHRDL2//PCSK9//JUND//PACRG//SIRT2//CORO1A//NRXN1//NFKBIB//SLC8A3//MIR9-2//ZC3H10//MIR467A-2//MIR467A-4//MIR467A-5//MIR467A-8//MIR467A-7//MIR467A-9//MIR467A-1
GO:0006509	membrane protein ectodomain proteolysis	Biological process	2	41	130	23843	8.94672	0.0210571	1	1.6766	0.0153846	ADAM10//PSEN2
GO:0010469	regulation of signaling receptor activity	Biological process	3	108	130	23843	5.09466	0.0213519	1	1.67056	0.0230769	PSEN2//NRXN1//PCSK9
GO:0048731	system development	Biological process	35	4615	130	23843	1.39096	0.0218926	1	1.6597	0.269231	NRXN1//VHL//CDX4//CRYGA//EDNRB//PCSK9//KDM2A//GRHL3//PSEN2//SLITRK6//SLC8A3//ZFAT//MRGPRX1//CNTRL//WNT3//SIRT2//USP2//DMRT1//PMP22//TRAPPC4//MIR9-2//SFXN1//PRL8A1//UHMK1//STMN4//MPDZ//HMGB3//CRXOS//MYO3A//CHRDL2//DYRK1B//CPEB3//BASP1//MIR669A-1//MIR669A-2
GO:0000381	regulation of alternative mRNA splicing, via spliceosome	Biological process	2	42	130	23843	8.7337	0.0220322	1	1.65694	0.0153846	ZC3H10//RBM10
GO:0009888	tissue development	Biological process	17	1840	130	23843	1.69453	0.0223682	1	1.65037	0.130769	WNT3//GRHL3//EDNRB//PSEN2//KDM2A//SLITRK6//VHL//SIRT2//USP2//CHRDL2//DMRT1//MYO3A//DYRK1B//ZFAT//BASP1//MIR669A-1//MIR669A-2
GO:0007399	nervous system development	Biological process	20	2280	130	23843	1.60884	0.0224515	1	1.64875	0.153846	KDM2A//GRHL3//SLITRK6//WNT3//NRXN1//EDNRB//PMP22//TRAPPC4//MIR9-2//PSEN2//PCSK9//SIRT2//VHL//UHMK1//STMN4//SLC8A3//MPDZ//CRXOS//MYO3A//CPEB3
GO:0042472	inner ear morphogenesis	Biological process	3	112	130	23843	4.91271	0.0234686	1	1.62951	0.0230769	SLITRK6//MYO3A//GRHL3
GO:1903052	positive regulation of proteolysis involved in cellular protein catabolic process	Biological process	3	112	130	23843	4.91271	0.0234686	1	1.62951	0.0230769	PSEN2//ARIH1//SIRT2
GO:0045892	negative regulation of transcription, DNA-templated	Biological process	12	1153	130	23843	1.90884	0.0237995	1	1.62343	0.0923077	CDX4//EDNRB//JUND//PSEN2//CPEB3//ZFP748//VHL//RBM10//DMRT1//USP2//SIRT2//BASP1
GO:0019835	cytolysis	Biological process	2	44	130	23843	8.33671	0.0240372	1	1.61912	0.0153846	RRAGA//FGL2
GO:0051247	positive regulation of protein metabolic process	Biological process	15	1576	130	23843	1.74563	0.0248407	1	1.60484	0.115385	MADD//PDE6H//EDNRB//CPEB3//PSEN2//ARIH1//SIRT2//PCSK9//NRXN1//KDM2A//SPPL3//CCNH//UHMK1//RAB1B//ZC3H10
GO:0044848	biological phase	Biological process	2	45	130	23843	8.15145	0.0250668	1	1.6009	0.0153846	PSEN2//SYCP2L
GO:0071345	cellular response to cytokine stimulus	Biological process	10	897	130	23843	2.04468	0.0251213	1	1.59996	0.0769231	IL20RA//CORO1A//MIR467A-2//MIR467A-4//MIR467A-5//MIR467A-8//MIR467A-7//MIR467A-9//MIR9-2//MIR467A-1
GO:0036294	cellular response to decreased oxygen levels	Biological process	3	115	130	23843	4.78455	0.0251282	1	1.59984	0.0230769	VHL//SIRT2//SLC8A3
GO:0042592	homeostatic process	Biological process	16	1723	130	23843	1.70315	0.025373	1	1.59563	0.123077	EDNRB//SH3BGRL3//SLC8A3//ATP6V0B//SPPL3//SFXN1//TFF1//PSEN2//SLC25A27//PCSK9//CYP39A1//CORO1A//IL20RA//VHL//NRXN1//GRHL3
GO:0050890	cognition	Biological process	5	303	130	23843	3.02653	0.0254015	1	1.59514	0.0384615	PSEN2//SLC8A3//NRXN1//PGRMC1//CPEB3
GO:0045732	positive regulation of protein catabolic process	Biological process	4	204	130	23843	3.59623	0.0256633	1	1.59069	0.0307692	PSEN2//ARIH1//SIRT2//PCSK9
GO:0031329	regulation of cellular catabolic process	Biological process	8	649	130	23843	2.2608	0.0260011	1	1.58501	0.0615385	RRAGA//SIRT2//PSEN2//ARIH1//PCSK9//CPEB3//RBM10//RAB1B
GO:0048599	oocyte development	Biological process	2	46	130	23843	7.97425	0.0261141	1	1.58312	0.0153846	SIRT2//DMRT1
GO:0051489	regulation of filopodium assembly	Biological process	2	46	130	23843	7.97425	0.0261141	1	1.58312	0.0153846	NRXN1//MYO3A
GO:1903507	negative regulation of nucleic acid-templated transcription	Biological process	12	1169	130	23843	1.88271	0.0261246	1	1.58295	0.0923077	CDX4//EDNRB//JUND//PSEN2//CPEB3//ZFP748//VHL//RBM10//DMRT1//USP2//SIRT2//BASP1
GO:0045727	positive regulation of translation	Biological process	3	117	130	23843	4.70276	0.0262689	1	1.58056	0.0230769	UHMK1//ZC3H10//CPEB3
GO:1902679	negative regulation of RNA biosynthetic process	Biological process	12	1170	130	23843	1.8811	0.0262753	1	1.58045	0.0923077	CDX4//EDNRB//JUND//PSEN2//CPEB3//ZFP748//VHL//RBM10//DMRT1//USP2//SIRT2//BASP1
GO:0070887	cellular response to chemical stimulus	Biological process	24	2931	130	23843	1.5018	0.0266999	1	1.57349	0.184615	ADAM10//IL20RA//CPEB3//RRAGA//CHRDL2//CORO1A//PCSK9//JUND//SIRT2//PACRG//NRXN1//EDNRB//VHL//NFKBIB//SLC8A3//MIR9-2//ZC3H10//MIR467A-2//MIR467A-4//MIR467A-5//MIR467A-8//MIR467A-7//MIR467A-9//MIR467A-1
GO:0032434	regulation of proteasomal ubiquitin-dependent protein catabolic process	Biological process	3	119	130	23843	4.62372	0.0274371	1	1.56166	0.0230769	PSEN2//ARIH1//SIRT2
GO:0043484	regulation of RNA splicing	Biological process	3	119	130	23843	4.62372	0.0274371	1	1.56166	0.0230769	ZC3H10//RBM10//KHDRBS2
GO:0048666	neuron development	Biological process	12	1182	130	23843	1.86201	0.0281336	1	1.55077	0.0923077	SLITRK6//WNT3//PMP22//EDNRB//TRAPPC4//UHMK1//NRXN1//STMN4//MYO3A//CPEB3//MIR9-2//CRXOS
GO:0042491	inner ear auditory receptor cell differentiation	Biological process	2	48	130	23843	7.64199	0.0282611	1	1.54881	0.0153846	SLITRK6//MYO3A
GO:0042551	neuron maturation	Biological process	2	48	130	23843	7.64199	0.0282611	1	1.54881	0.0153846	EDNRB//NRXN1
GO:1902041	regulation of extrinsic apoptotic signaling pathway via death domain receptors	Biological process	2	49	130	23843	7.48603	0.0293603	1	1.53224	0.0153846	PSEN2//MADD
GO:1903311	regulation of mRNA metabolic process	Biological process	4	213	130	23843	3.44428	0.0294336	1	1.53116	0.0307692	ZC3H10//RBM10//KHDRBS2//CPEB3
GO:0051716	cellular response to stimulus	Biological process	53	7763	130	23843	1.25217	0.0296923	1	1.52736	0.407692	MADD//PDE6H//GINS4//WNT3//EDNRB//NFKBIB//NRXN1//GABBR2//LPAR5//MRGPRG//MRGPRX1//SHF//ARHGAP15//PSEN2//DMRT1//MDC1//KDM2A//OLFR819//OLFR207//OLFR355//OLFR123//OLFR1467//OLFR1270//OLFR447//OLFR974//OLFR199//OLFR209//ADAM10//PCSK9//RRAGA//SIRT2//IL20RA//CPEB3//SPPL3//JUND//CHRDL2//CORO1A//RAB30//RAB1B//PACRG//VHL//PRL8A1//SLC8A3//MIR9-2//GRHL3//ZC3H10//MIR467A-2//MIR467A-4//MIR467A-5//MIR467A-8//MIR…
GO:0010468	regulation of gene expression	Biological process	32	4236	130	23843	1.38552	0.0302183	1	1.51973	0.246154	CDX4//EDNRB//JUND//PSEN2//CPEB3//ZFP748//VHL//RBM10//DMRT1//USP2//SIRT2//ZC3H10//HMGB3//KHDRBS2//NRF1//KDM2A//GRHL3//ZFAT//FOXR1//CRXOS//CCNH//NFKBIB//NRXN1//WNT3//DYRK1B//BASP1//CHRDL2//LPAR5//UHMK1//MIR9-2//MIR669A-1//MIR669A-2
GO:0032270	positive regulation of cellular protein metabolic process	Biological process	14	1474	130	23843	1.742	0.0302342	1	1.5195	0.107692	MADD//PDE6H//EDNRB//CPEB3//PSEN2//ARIH1//SIRT2//PCSK9//NRXN1//KDM2A//SPPL3//CCNH//UHMK1//ZC3H10
GO:0009994	oocyte differentiation	Biological process	2	50	130	23843	7.33631	0.0304764	1	1.51604	0.0153846	DMRT1//SIRT2
GO:0043618	regulation of transcription from RNA polymerase II promoter in response to stress	Biological process	2	50	130	23843	7.33631	0.0304764	1	1.51604	0.0153846	VHL//SIRT2
GO:0007586	digestion	Biological process	3	125	130	23843	4.40178	0.0311056	1	1.50716	0.0230769	TFF1//MADD//CYP39A1
GO:0050905	neuromuscular process	Biological process	3	125	130	23843	4.40178	0.0311056	1	1.50716	0.0230769	SLITRK6//PNKD//NRXN1
GO:0006874	cellular calcium ion homeostasis	Biological process	6	433	130	23843	2.54145	0.0315723	1	1.50069	0.0461538	EDNRB//SPPL3//PSEN2//CORO1A//SLC8A3//SLC25A27
GO:0051445	regulation of meiotic cell cycle	Biological process	2	51	130	23843	7.19246	0.0316091	1	1.50019	0.0153846	DMRT1//SIRT2
GO:0050896	response to stimulus	Biological process	62	9375	130	23843	1.21294	0.0316436	1	1.49971	0.476923	MADD//PDE6H//GINS4//VHL//SLITRK6//PSEN2//DEFB18//WNT3//EDNRB//NFKBIB//NRXN1//GABBR2//LPAR5//MRGPRG//MRGPRX1//SHF//ARHGAP15//DMRT1//MDC1//KDM2A//JUND//SBSPON//OLFR819//OLFR207//OLFR355//OLFR123//OLFR1467//OLFR1270//OLFR447//OLFR974//OLFR199//OLFR209//ADAM10//PCSK9//RRAGA//SLC25A27//TFF1//SIRT2//IL20RA//CPEB3//SPPL3//CHRDL2//CORO1A//PRL8A1//RAB30//RAB1B//PACRG//GRHL3//USP2//HMGB3//NRF1//SLC8A3//MIR…
GO:0001894	tissue homeostasis	Biological process	4	218	130	23843	3.36528	0.0316629	1	1.49945	0.0307692	TFF1//IL20RA//CORO1A//VHL
GO:0031331	positive regulation of cellular catabolic process	Biological process	5	324	130	23843	2.83037	0.0325644	1	1.48726	0.0384615	PSEN2//ARIH1//SIRT2//PCSK9//CPEB3
GO:0071453	cellular response to oxygen levels	Biological process	3	128	130	23843	4.29862	0.0330317	1	1.48107	0.0230769	VHL//SIRT2//SLC8A3
GO:0031330	negative regulation of cellular catabolic process	Biological process	4	221	130	23843	3.3196	0.0330469	1	1.48087	0.0307692	SIRT2//RRAGA//RBM10//PSEN2
GO:1903362	regulation of cellular protein catabolic process	Biological process	4	222	130	23843	3.30464	0.0335161	1	1.47475	0.0307692	PSEN2//ARIH1//SIRT2//PCSK9
GO:0009948	anterior/posterior axis specification	Biological process	2	53	130	23843	6.92104	0.0339236	1	1.4695	0.0153846	CDX4//WNT3
GO:0035315	hair cell differentiation	Biological process	2	53	130	23843	6.92104	0.0339236	1	1.4695	0.0153846	SLITRK6//MYO3A
GO:0048066	developmental pigmentation	Biological process	2	53	130	23843	6.92104	0.0339236	1	1.4695	0.0153846	EDNRB//VHL
GO:0071277	cellular response to calcium ion	Biological process	2	53	130	23843	6.92104	0.0339236	1	1.4695	0.0153846	JUND//NRXN1
GO:0009952	anterior/posterior pattern specification	Biological process	4	223	130	23843	3.28982	0.0339891	1	1.46866	0.0307692	PSEN2//CDX4//WNT3//SF3B1
GO:0055088	lipid homeostasis	Biological process	3	130	130	23843	4.23249	0.0343497	1	1.46408	0.0230769	SLC25A27//PCSK9//CYP39A1
GO:0000380	alternative mRNA splicing, via spliceosome	Biological process	2	55	130	23843	6.66937	0.0363023	1	1.44007	0.0153846	ZC3H10//RBM10
GO:0043620	regulation of DNA-templated transcription in response to stress	Biological process	2	55	130	23843	6.66937	0.0363023	1	1.44007	0.0153846	VHL//SIRT2
GO:1903078	positive regulation of protein localization to plasma membrane	Biological process	2	55	130	23843	6.66937	0.0363023	1	1.44007	0.0153846	NRXN1//PGRMC1
GO:0055074	calcium ion homeostasis	Biological process	6	448	130	23843	2.45635	0.0363457	1	1.43955	0.0461538	SLC8A3//EDNRB//SPPL3//PSEN2//CORO1A//SLC25A27
GO:0001701	in utero embryonic development	Biological process	6	450	130	23843	2.44544	0.0370154	1	1.43162	0.0461538	SF3B1//GINS4//CDX4//ZFAT//ADAM10//KDM2A
GO:0042471	ear morphogenesis	Biological process	3	134	130	23843	4.10614	0.0370665	1	1.43102	0.0230769	SLITRK6//MYO3A//GRHL3
GO:0010604	positive regulation of macromolecule metabolic process	Biological process	24	3034	130	23843	1.45082	0.0380927	1	1.41916	0.184615	MADD//PDE6H//PSEN2//EDNRB//PCSK9//NRXN1//WNT3//KDM2A//GRHL3//CPEB3//DYRK1B//VHL//ARIH1//SIRT2//SPPL3//CCNH//CDX4//JUND//NRF1//DMRT1//UHMK1//RBM10//RAB1B//ZC3H10
GO:0048523	negative regulation of cellular process	Biological process	34	4646	130	23843	1.3422	0.0383305	1	1.41646	0.261538	CDX4//EDNRB//JUND//PSEN2//CPEB3//ZFP748//VHL//RBM10//DMRT1//USP2//SIRT2//PCSK9//UHMK1//PMP22//ADAM10//KDM2A//SLC25A27//TFF1//SERPINB11//RRAGA//BASP1//PNKD//CHRDL2//CORO1A//HMGB3//WNT3//NRXN1//MADD//SYCP2L//PACRG//ZC3H10//PGRMC1//MIR669A-1//MIR669A-2
GO:0007389	pattern specification process	Biological process	6	454	130	23843	2.42389	0.0383784	1	1.41591	0.0461538	PSEN2//KDM2A//CDX4//WNT3//SF3B1//GRHL3
GO:0034250	positive regulation of cellular amide metabolic process	Biological process	3	136	130	23843	4.04576	0.0384651	1	1.41493	0.0230769	CPEB3//UHMK1//ZC3H10
GO:0006584	catecholamine metabolic process	Biological process	2	57	130	23843	6.43536	0.0387433	1	1.4118	0.0153846	PNKD//VHL
GO:0009712	catechol-containing compound metabolic process	Biological process	2	57	130	23843	6.43536	0.0387433	1	1.4118	0.0153846	PNKD//VHL
GO:0060119	inner ear receptor cell development	Biological process	2	57	130	23843	6.43536	0.0387433	1	1.4118	0.0153846	SLITRK6//MYO3A
GO:0055080	cation homeostasis	Biological process	8	703	130	23843	2.08714	0.0389121	1	1.40992	0.0615385	EDNRB//SLC8A3//ATP6V0B//SPPL3//PSEN2//CORO1A//SLC25A27//SFXN1
GO:0072503	cellular divalent inorganic cation homeostasis	Biological process	6	459	130	23843	2.39749	0.0401268	1	1.39657	0.0461538	SLC8A3//EDNRB//SPPL3//PSEN2//CORO1A//SLC25A27
GO:0045934	negative regulation of nucleobase-containing compound metabolic process	Biological process	13	1395	130	23843	1.70918	0.0411593	1	1.38553	0.1	CDX4//EDNRB//JUND//PSEN2//CPEB3//ZFP748//VHL//RBM10//DMRT1//USP2//SIRT2//BASP1//ZC3H10
GO:0046847	filopodium assembly	Biological process	2	59	130	23843	6.21721	0.0412452	1	1.38463	0.0153846	NRXN1//MYO3A
GO:0098771	inorganic ion homeostasis	Biological process	8	719	130	23843	2.0407	0.0434419	1	1.36209	0.0615385	EDNRB//SLC8A3//ATP6V0B//SPPL3//PSEN2//CORO1A//SLC25A27//SFXN1
GO:2000058	regulation of ubiquitin-dependent protein catabolic process	Biological process	3	143	130	23843	3.84771	0.0435694	1	1.36082	0.0230769	PSEN2//ARIH1//SIRT2
GO:0051591	response to cAMP	Biological process	2	61	130	23843	6.01337	0.0438064	1	1.35846	0.0153846	SLC8A3//JUND
GO:1904377	positive regulation of protein localization to cell periphery	Biological process	2	61	130	23843	6.01337	0.0438064	1	1.35846	0.0153846	NRXN1//PGRMC1
GO:0042058	regulation of epidermal growth factor receptor signaling pathway	Biological process	2	62	130	23843	5.91638	0.0451086	1	1.34574	0.0153846	PSEN2//PDE6H
GO:0010628	positive regulation of gene expression	Biological process	16	1857	130	23843	1.58025	0.045616	1	1.34088	0.123077	CPEB3//DYRK1B//VHL//GRHL3//CDX4//JUND//NRF1//DMRT1//SIRT2//CCNH//UHMK1//RBM10//ZC3H10//NRXN1//WNT3//KDM2A
GO:0009790	embryo development	Biological process	11	1136	130	23843	1.77595	0.0463884	1	1.33359	0.0846154	ADAM10//KDM2A//WNT3//PSEN2//SF3B1//GINS4//GRHL3//SLITRK6//MYO3A//CDX4//ZFAT
GO:0009628	response to abiotic stimulus	Biological process	10	998	130	23843	1.83775	0.0465611	1	1.33198	0.0769231	VHL//JUND//SLC25A27//SLITRK6//NRXN1//USP2//NRF1//SIRT2//SLC8A3//MIR9-2
GO:0043009	chordate embryonic development	Biological process	8	730	130	23843	2.00995	0.0467516	1	1.3302	0.0615385	ADAM10//KDM2A//PSEN2//SF3B1//GINS4//GRHL3//CDX4//ZFAT
GO:2000113	negative regulation of cellular macromolecule biosynthetic process	Biological process	13	1424	130	23843	1.67437	0.0471695	1	1.32634	0.1	CDX4//EDNRB//JUND//PSEN2//CPEB3//ZFP748//VHL//RBM10//DMRT1//USP2//SIRT2//BASP1//ZC3H10
GO:0060249	anatomical structure homeostasis	Biological process	5	361	130	23843	2.54027	0.0480035	1	1.31873	0.0384615	TFF1//IL20RA//CORO1A//VHL//PSEN2
GO:0072507	divalent inorganic cation homeostasis	Biological process	6	482	130	23843	2.28308	0.0488179	1	1.31142	0.0461538	SLC8A3//EDNRB//SPPL3//PSEN2//CORO1A//SLC25A27
GO:0010629	negative regulation of gene expression	Biological process	15	1725	130	23843	1.59485	0.0488575	1	1.31107	0.115385	CDX4//EDNRB//JUND//PSEN2//CPEB3//ZFP748//VHL//RBM10//DMRT1//USP2//SIRT2//BASP1//ZC3H10//NRXN1//KDM2A
GO:0010507	negative regulation of autophagy	Biological process	2	65	130	23843	5.64331	0.0491001	1	1.30892	0.0153846	SIRT2//RRAGA
GO:0019725	cellular homeostasis	Biological process	9	872	130	23843	1.89297	0.0494031	1	1.30625	0.0692308	SH3BGRL3//SLC8A3//ATP6V0B//EDNRB//SPPL3//PSEN2//SLC25A27//CORO1A//NRXN1
GO:0008380	RNA splicing	Biological process	5	365	130	23843	2.51243	0.0498931	1	1.30196	0.0384615	SF3B1//ZC3H10//RBM10//SNRPA1//KHDRBS2
