# Supplementary material for: Calcitonin gene-related peptide regulates spinal microglial activation through the histone H3 lysine 27 trimethylation via enhancer of zeste homolog-2 in rats with neuropathic pain
Source: J Neuroinflammation. 2021 May 21;18:117. doi: 10.1186/s12974-021-02168-1 (PMC8139106; doi:10.1186/s12974-021-02168-1)
Supplement: Supplementary file 6 — Additional file 6: Supplementary Table S6. Kyoto Encyclopedia of Genes and Genomes (KEGG) result of genes gaining H3K27me3 in CGRP treated group. [file 12974_2021_2168_MOESM6_ESM.xls]

## Sheet: mmu
#Column "PathwayID" stands for Pathway identifiers used in KEGG
#Column "Definition" stands for the definition of the PathwayID
#Column "OriginalWebSite"stands for The map's website,the nodes with red frame and red symbol are associated with the DE genes, green nodes have no significance
#Column "p-value"
"Fisher-Pvalue" stands for the enrichment p-value of the PathwayID used Fisher's exact test
#Column "SelectionCounts" stands for the Count of the DE genes' entities directly associated with the listed PathwayID
#Column "SelectionSize" stands for the total number of the DE genes' entities
#Column "Count" stands for the count of the chosen background population genes' entities associated with the listed PathwayID
#Column "Size" stands for the total number of chosen background population genes' entities
#Column "FDR" stands for the false discovery rate of the PathwayID
#Column "Enrichment_Score" stands for the Enrichment Score value of the PathwayID, it equals "-log10(Pvalue)"
#Column "GeneRatio" stands for the Gene Ratio value of the PathwayID, it equals "SelectionCounts/SelectionSize"
#Column "GENES" stands for the DE genes associated with the PathwayID
PathwayID	Definition	OriginalWebSite	Fisher-Pvalue	SelectionCounts	SelectionSize	Count	Size	FDR	Enrichment_Score	GeneRatio	Genes
mmu05205	Proteoglycans in cancer - Mus musculus (mouse)	http://www.genome.jp/kegg-bin/show_pathway?mmu05205+11461+11836+14371+14388+18607+234779+18749	0.00103886	7	67	206	8618	0.342823	2.98344	0.104478	ACTB//ARAF//FZD9//GAB1//PDPK1//PLCG2//PRKACB
mmu01521	EGFR tyrosine kinase inhibitor resistance - Mus musculus (mouse)	http://www.genome.jp/kegg-bin/show_pathway?mmu01521+11836+12125+14388+234779	0.00338807	4	67	80	8618	0.559032	2.47005	0.059701	ARAF//BCL2L11//GAB1//PLCG2
mmu05225	Hepatocellular carcinoma - Mus musculus (mouse)	http://www.genome.jp/kegg-bin/show_pathway?mmu05225+11461+11836+14371+14388+234779	0.0104025	5	67	171	8618	0.598272	1.98286	0.074627	ACTB//ARAF//FZD9//GAB1//PLCG2
mmu04670	Leukocyte transendothelial migration - Mus musculus (mouse)	http://www.genome.jp/kegg-bin/show_pathway?mmu04670+11461+16409+67374+234779	0.0120991	4	67	115	8618	0.598272	1.91725	0.059701	ACTB//ITGAM//JAM2//PLCG2
mmu04145	Phagosome - Mus musculus (mouse)	http://www.genome.jp/kegg-bin/show_pathway?mmu04145+11461+224756+240095+16409+20288	0.0122261	5	67	178	8618	0.598272	1.91271	0.074627	ACTB//H2-M1//H2-M5//ITGAM//MSR1
mmu04919	Thyroid hormone signaling pathway - Mus musculus (mouse)	http://www.genome.jp/kegg-bin/show_pathway?mmu04919+11461+18607+234779+18749	0.0132002	4	67	118	8618	0.598272	1.87942	0.059701	ACTB//PDPK1//PLCG2//PRKACB
mmu04722	Neurotrophin signaling pathway - Mus musculus (mouse)	http://www.genome.jp/kegg-bin/show_pathway?mmu04722+14388+18213+18607+234779	0.0143635	4	67	121	8618	0.598272	1.84274	0.059701	GAB1//NTRK3//PDPK1//PLCG2
mmu04012	ErbB signaling pathway - Mus musculus (mouse)	http://www.genome.jp/kegg-bin/show_pathway?mmu04012+11836+14388+234779	0.0273704	3	67	84	8618	0.799663	1.56272	0.044776	ARAF//GAB1//PLCG2
mmu04714	Thermogenesis - Mus musculus (mouse)	http://www.genome.jp/kegg-bin/show_pathway?mmu04714+11461+277250+66108+69487+18749	0.0339014	5	67	232	8618	0.802241	1.46978	0.074627	ACTB//KDM3B//NDUFA9//NDUFAF5//PRKACB
mmu05032	Morphine addiction - Mus musculus (mouse)	http://www.genome.jp/kegg-bin/show_pathway?mmu05032+14401+18584+18749	0.0345362	3	67	92	8618	0.802241	1.46173	0.044776	GABRB2//PDE8A//PRKACB
mmu05414	Dilated cardiomyopathy (DCM) - Mus musculus (mouse)	http://www.genome.jp/kegg-bin/show_pathway?mmu05414+11461+213119+18749	0.0364655	3	67	94	8618	0.802241	1.43812	0.044776	ACTB//ITGA10//PRKACB
mmu04530	Tight junction - Mus musculus (mouse)	http://www.genome.jp/kegg-bin/show_pathway?mmu04530+11461+67374+71960+18749	0.039872	4	67	166	8618	0.817928	1.39933	0.059701	ACTB//JAM2//MYH14//PRKACB
mmu04514	Cell adhesion molecules (CAMs) - Mus musculus (mouse)	http://www.genome.jp/kegg-bin/show_pathway?mmu04514+224756+240095+16409+67374	0.0421357	4	67	169	8618	0.817928	1.37535	0.059701	H2-M1//H2-M5//ITGAM//JAM2
